# Supplementary material for: Members of an array of zinc finger proteins specify distinct Hox chromatin boundaries
Source: Mol Cell. Author manuscript; Available in PMC 2024 Dec 3. (PMC11613955; doi:10.1016/j.molcel.2024.08.007)
Supplement: 2 — Table S1. Public datasets analyzed in this study, related to Figures 2, S2 and S3 [file NIHMS2020155-supplement-2.xlsx]

## Sheet: Table S1
Table S1. Public Datasets Analyzed in This Study
Cell line	Assay type	Target	Database	Experiment ID
HepG2	ChIP-seq	RAD21	ENCODE	ENCSR054FKH
HepG2	ChIP-seq	CTCF	ENCODE	ENCSR503GEG
HepG2	ChIP-seq	MAZ	ENCODE	ENCSR000EDN
HepG2	ChIP-seq	PATZ1	ENCODE	ENCSR658YLN
HEK293	ChIP-seq	RAD21	NCBI	GSM3732662
HEK293	ChIP-seq	CTCF	ENCODE	ENCSR617IFZ
HEK293	ChIP-seq	MAZ	ENCODE	ENCSR290SSQ
HEK293	ChIP-seq	PATZ1	ENCODE	ENCSR966ULI
HEK293-T-Rex	ChIP-seq	ZNF263	ENCODE	ENCSR000EVD
HEK293	ChIP-seq	ZNF341	ENCODE	ENCSR185FOY
HEK293	ChIP-seq	ZNF467	NCBI	GSM2026821
HepG2	in situ Hi-C		4DN Data Portal	4DNESC2DEQIJ
K562	ChIP-seq	RAD21	ENCODE	ENCFF130GMP
K562	ChIP-seq	CTCF	ENCODE	ENCFF336UPT
K562	ChIP-seq	MAZ	ENCODE	ENCFF266ORM
K562	ChIP-seq	PATZ1	ENCODE	ENCFF013FZZ
K562	ChIP-seq	VEZF1	NCBI	GSE136477
