# Supplementary material for: Members of an array of zinc finger proteins specify distinct Hox chromatin boundaries
Source: Mol Cell. Author manuscript; Available in PMC 2024 Dec 3. (PMC11613955; doi:10.1016/j.molcel.2024.08.007)
Supplement: 3 — Table S2. RNA-seq expression values in WT vs Patz1 KO mESCs, related to Figure 4 [file NIHMS2020155-supplement-3.xlsx]

## Sheet: Table S2
Table S2. RNA-seq Expression Values in WT vs Patz1 KO mESCs
Gene symbol	baseMean	log2FoldChange	lfcSE	stat	pvalue	padj
Ddx3y	947.647	4.88743	0.161308	30.2987	1.19163e-201	1.82427e-197
Eif2s3y	976.75	3.10319	0.119237	26.0253	2.55929e-149	1.95901e-145
Uty	365.09	5.0277	0.232662	21.6095	1.46172e-103	7.45917e-100
Pramel6	251.555	3.70848	0.217467	17.0531	3.31642e-65	1.26928e-61
Fkbp6	375.159	2.81685	0.167535	16.8136	1.94123e-63	5.94365e-60
Prph	591.892	-2.3838	0.142152	-16.7693	4.08991e-63	1.04354e-59
1700013H16Rik	159.776	4.2278	0.258106	16.3801	2.65362e-60	5.80347e-57
Hist1h1t	743.449	-2.92198	0.18389	-15.8898	7.45781e-57	1.42714e-53
Cd84	1109.39	1.95518	0.129128	15.1414	8.63443e-52	1.46872e-48
Bhmt	566.484	3.47053	0.232613	14.9197	2.45255e-50	3.7546e-47
Smoc1	231.251	3.22753	0.228654	14.1153	3.05515e-45	4.25193e-42
Sv2a	151.904	-2.96843	0.22564	-13.1556	1.58007e-39	2.01578e-36
Pnma5	388.428	2.88327	0.221726	13.0038	1.16471e-38	1.37158e-35
Uba1y	354.81	3.15532	0.243852	12.9395	2.69371e-38	2.94557e-35
Xlr3a	112.722	5.34942	0.431473	12.3981	2.67711e-35	2.73225e-32
Nefm	97.3743	5.1942	0.421883	12.3119	7.81227e-35	7.47488e-32
Pramel7	159.473	2.82152	0.239882	11.7621	6.11592e-32	5.50756e-29
Patz1	1373.47	1.13786	0.100966	11.2697	1.85237e-29	1.57544e-26
Ushbp1	170.28	3.03096	0.269248	11.2571	2.1362e-29	1.72122e-26
Mgl2	93.3409	3.781	0.338047	11.1848	4.83835e-29	3.70351e-26
Bhmt2	239.248	2.15435	0.2054	10.4886	9.75004e-26	7.10778e-23
Ak4	4671.16	1.5601	0.148856	10.4806	1.06053e-25	7.37985e-23
Dmgdh	449.305	2.03009	0.199307	10.1857	2.29605e-24	1.52827e-21
Flnc	862.509	-1.65023	0.164075	-10.0578	8.48905e-24	5.41495e-21
Nefl	424.692	1.97318	0.198068	9.96217	2.23149e-23	1.36647e-20
Aass	144.09	2.84712	0.286988	9.92069	3.38396e-23	1.9925e-20
Myo1f	600.77	1.57709	0.159038	9.91642	3.53184e-23	2.00255e-20
2210409E12Rik	222.778	1.87533	0.189475	9.8975	4.26796e-23	2.33351e-20
Arhgap30	561.814	1.38995	0.140765	9.8743	5.38063e-23	2.84042e-20
Plac8	305.23	-1.51646	0.155781	-9.73456	2.14746e-22	1.09585e-19
Grb10	598.079	1.23397	0.129203	9.5506	1.28946e-21	6.36784e-19
Smtnl1	121.2	2.57574	0.27048	9.52283	1.6852e-21	8.06211e-19
Spp1	7751.34	1.41302	0.148706	9.50213	2.05635e-21	9.53958e-19
Gstp2	247.007	1.7598	0.187836	9.3688	7.33611e-21	3.30319e-18
Ly6a	263.61	2.618	0.282408	9.27027	1.85677e-20	8.1215e-18
Gm3002	981.378	-1.55139	0.167419	-9.26649	1.92375e-20	8.18076e-18
Igsf21	94.1902	-2.54457	0.278493	-9.13694	6.42424e-20	2.65807e-17
AI662270	64.0152	3.18498	0.356267	8.93987	3.89638e-19	1.56973e-16
Nlrp4f	266.166	-1.51398	0.169444	-8.93496	4.07322e-19	1.5989e-16
Rcor2	2785.9	-0.87866	0.0989408	-8.88067	6.64588e-19	2.54354e-16
Aire	204.673	-2.04872	0.233844	-8.76102	1.93486e-18	7.10789e-16
Liph	609.262	1.8156	0.207257	8.76014	1.95004e-18	7.10789e-16
Zfp600	861.097	1.30875	0.150066	8.72114	2.75407e-18	9.80514e-16
Rian	6569.56	0.924586	0.106345	8.69421	3.49248e-18	1.21514e-15
Phf19	207.165	-1.57009	0.180887	-8.67992	3.96032e-18	1.3473e-15
Prps2	3118.44	-0.988588	0.115871	-8.53176	1.44137e-17	4.79694e-15
Aim2	599.764	1.2921	0.152346	8.48138	2.22545e-17	7.1229e-15
Bloc1s6	744.415	-1.03968	0.12259	-8.48097	2.23332e-17	7.1229e-15
Lamb1	1791.5	-0.847915	0.100802	-8.41169	4.04145e-17	1.26266e-14
Gm13247	1822.47	0.876783	0.104725	8.37228	5.6516e-17	1.73041e-14
Plagl1	903.225	1.01859	0.122815	8.29369	1.0979e-16	3.29564e-14
Tulp4	332.687	1.56898	0.192885	8.13427	4.14437e-16	1.22012e-13
2700054A10Rik	207.348	1.55081	0.192853	8.0414	8.88204e-16	2.56557e-13
Clu	340.151	-1.31943	0.165297	-7.98219	1.43758e-15	4.00144e-13
Pigl	1101.49	1.01292	0.126862	7.98441	1.412e-15	4.00144e-13
Slc35g1	1039.98	0.902499	0.113817	7.92939	2.20222e-15	6.02031e-13
Tmem40	179.915	1.7001	0.215877	7.87531	3.39909e-15	9.12923e-13
Gm15698	64.7181	2.45777	0.31457	7.81312	5.57883e-15	1.47252e-12
Prrc1	1029.37	1.01882	0.131019	7.7761	7.47943e-15	1.94072e-12
Nxf3	178.871	1.95146	0.25174	7.7519	9.05303e-15	2.30988e-12
Aspa	86.9063	2.65906	0.345457	7.69724	1.39037e-14	3.48938e-12
Dynll2	1603.85	0.941162	0.122774	7.66578	1.77749e-14	4.38896e-12
Wdr95	69.9975	2.23151	0.293966	7.59106	3.17299e-14	7.71037e-12
Nkx6-3	119.404	-1.76987	0.233222	-7.58879	3.22917e-14	7.72427e-12
Lima1	996.543	0.866783	0.115057	7.53352	4.9389e-14	1.16322e-11
Pbx1	152.302	-1.64675	0.219551	-7.50052	6.35655e-14	1.47443e-11
Zfp951	577.357	1.34355	0.179422	7.4882	6.98245e-14	1.59544e-11
Pros1	574.3	-1.16738	0.157565	-7.4089	1.27351e-13	2.86709e-11
2410076I21Rik	123.554	2.15427	0.291698	7.38528	1.52128e-13	3.37527e-11
Miip	49.2666	2.86549	0.388566	7.37452	1.64934e-13	3.60711e-11
Trap1a	8695.64	-0.626107	0.0860047	-7.27992	3.34028e-13	7.20231e-11
Crygd	53.9434	2.84062	0.399349	7.11314	1.13431e-12	2.41183e-10
Zcwpw1	408.166	-1.11122	0.158466	-7.01233	2.34386e-12	4.91536e-10
Zfp629	25.2227	4.74626	0.67958	6.98411	2.86667e-12	5.93051e-10
Cntnap2	346.994	1.04635	0.150547	6.95036	3.6435e-12	7.43712e-10
Reep1	557.857	1.10648	0.15945	6.93933	3.93961e-12	7.93572e-10
Plce1	262.936	-1.10269	0.159096	-6.93099	4.17904e-12	8.30869e-10
Lgalsl	615.707	0.907551	0.131296	6.91225	4.7702e-12	9.36243e-10
Smarca1	699.881	-0.858706	0.124402	-6.90266	5.10393e-12	9.89064e-10
BC052688	182.078	1.38071	0.200194	6.89687	5.31615e-12	1.01731e-09
Man2a1	1060.73	0.789353	0.114532	6.89197	5.50236e-12	1.03995e-09
Aard	460.194	1.01033	0.147147	6.86615	6.59558e-12	1.23136e-09
Nxt2	1320.37	-0.872004	0.127655	-6.83092	8.43699e-12	1.55617e-09
5330411J11Rik	89.4816	1.88411	0.27724	6.79596	1.07595e-11	1.96092e-09
Akr1cl	34.1498	3.02687	0.445545	6.79364	1.09341e-11	1.9693e-09
Mks1	405.502	1.06156	0.156307	6.79152	1.10955e-11	1.97513e-09
Trim7	133.56	1.44645	0.214076	6.75671	1.41164e-11	2.48401e-09
Mid1ip1	343.761	-1.18136	0.174978	-6.7515	1.46329e-11	2.54563e-09
Eps8	1210.72	0.76669	0.113951	6.72825	1.71719e-11	2.95375e-09
Fetub	69.708	2.16265	0.321709	6.72238	1.7878e-11	3.04105e-09
Wfdc2	282.734	-1.22622	0.183797	-6.67159	2.53038e-11	4.25688e-09
Bst2	371.629	1.06851	0.161083	6.63328	3.28316e-11	5.34701e-09
Naa40	3000.59	-0.595101	0.0897049	-6.63399	3.26733e-11	5.34701e-09
Slc4a5	875.441	1.17841	0.177604	6.63502	3.2445e-11	5.34701e-09
Rnf130	164.616	1.43443	0.217295	6.60129	4.07589e-11	6.56819e-09
Phf15	1220.04	-1.02889	0.156147	-6.58925	4.42047e-11	7.04927e-09
Xlr4a	24.9869	5.91609	0.899345	6.57822	4.76111e-11	7.51422e-09
Myh13	449.261	1.17723	0.179584	6.55528	5.55378e-11	8.6758e-09
Zp3	178.472	1.27913	0.195299	6.54961	5.76868e-11	8.92048e-09
Exoc3l	527.518	-0.902817	0.138024	-6.54101	6.1105e-11	9.35457e-09
Tmem92	54.2367	3.28695	0.505108	6.50743	7.64483e-11	1.15876e-08
Atp1a3	277.049	-1.49805	0.231064	-6.48327	8.97528e-11	1.33401e-08
Xlr5a	26.5937	4.05594	0.625482	6.4845	8.90265e-11	1.33401e-08
Fkbp10	498.648	-0.95337	0.147916	-6.44534	1.15341e-10	1.68167e-08
Gpx2	139.667	1.3117	0.203506	6.44547	1.15243e-10	1.68167e-08
Magea4	22.5865	4.1413	0.645093	6.4197	1.36547e-10	1.97208e-08
Cox7b	18048.1	-0.575568	0.0897004	-6.41656	1.39388e-10	1.99429e-08
Smyd1	179.001	1.29483	0.201877	6.41399	1.41761e-10	2.00946e-08
Vps54	3136.81	0.614202	0.0959785	6.39937	1.56021e-10	2.1913e-08
Peg13	26.4683	3.69676	0.581174	6.36085	2.00646e-10	2.79209e-08
Zfp869	214.065	1.1465	0.180281	6.35947	2.02445e-10	2.79209e-08
Pnma3	46.8851	2.35295	0.371031	6.34166	2.2731e-10	3.10704e-08
Ido2	45.8207	2.65409	0.421199	6.30127	2.95215e-10	3.99951e-08
Crmp1	248.119	1.04	0.165186	6.29595	3.0552e-10	4.10282e-08
Dusp14	316.657	1.14311	0.182141	6.27596	3.4749e-10	4.62585e-08
Ccdc117	1417.74	0.695281	0.110838	6.27292	3.54328e-10	4.67621e-08
Mtmr4	1118.48	0.849809	0.135774	6.259	3.87454e-10	5.06969e-08
Arhgap44	218.974	1.10989	0.177731	6.24478	4.24401e-10	5.50606e-08
Dnajc5g	19.5088	7.82688	1.27441	6.14156	8.17127e-10	1.05121e-07
Axin2	947.668	0.805285	0.131176	6.13897	8.30593e-10	1.05963e-07
Camk2b	327.133	0.96478	0.157343	6.13169	8.69493e-10	1.10009e-07
Spink3	75.0463	-1.7027	0.277758	-6.13015	8.77959e-10	1.1017e-07
Gm13128	49.0735	2.36314	0.385586	6.12871	8.85925e-10	1.10265e-07
Chd3	663.022	-1.09213	0.178758	-6.10951	9.99373e-10	1.23382e-07
Fbxo2	203.553	-1.10177	0.180782	-6.09445	1.09812e-09	1.34489e-07
Gprasp2	950.345	-0.66482	0.109191	-6.08859	1.13912e-09	1.38403e-07
Timm8a1	7109.29	-0.561777	0.0926885	-6.06092	1.35348e-09	1.63153e-07
Myom3	79.4465	1.56874	0.259126	6.05397	1.4132e-09	1.69021e-07
Tspan6	716.586	-0.850331	0.140701	-6.04352	1.50786e-09	1.78944e-07
As3mt	603.234	-0.745437	0.123374	-6.04207	1.52152e-09	1.79177e-07
Rbbp7	18817.8	-0.513274	0.0853371	-6.01466	1.80263e-09	2.1066e-07
Cfh	26.1604	2.99319	0.497833	6.01244	1.82757e-09	2.11956e-07
Cdc27	4591.87	0.537334	0.0897111	5.98961	2.10351e-09	2.42125e-07
Gimap9	280.177	-0.965984	0.161651	-5.97574	2.29052e-09	2.61683e-07
Prkx	181.701	1.18934	0.199695	5.95579	2.58812e-09	2.93492e-07
H2-Eb1	24.6366	3.41189	0.573136	5.95302	2.63239e-09	2.96318e-07
Mylpf	5155.96	0.691516	0.116292	5.94639	2.74121e-09	3.06315e-07
Slc47a2	33.4078	2.72114	0.458614	5.93341	2.96707e-09	3.29151e-07
Acadvl	743.298	0.76315	0.128754	5.92719	3.08153e-09	3.3939e-07
Pkd2l1	41.7142	2.4913	0.420611	5.92305	3.1603e-09	3.45579e-07
Nhlrc1	89.3873	1.56006	0.263911	5.91132	3.3938e-09	3.6848e-07
Acad11	1101.33	0.84018	0.142266	5.9057	3.51162e-09	3.78587e-07
Rpl36a	42647.5	-0.504752	0.0855577	-5.89955	3.64498e-09	3.90217e-07
Pramef8	1070.1	-0.74715	0.126989	-5.88357	4.01514e-09	4.26859e-07
Ddah1	1457.58	-0.64387	0.109483	-5.88099	4.0781e-09	4.27614e-07
Xlr3b	22.5327	4.13649	0.703338	5.88123	4.07225e-09	4.27614e-07
Tmem56	42.7794	2.07879	0.353646	5.87816	4.14856e-09	4.32043e-07
Myl9	117.412	-1.56754	0.26673	-5.87686	4.18112e-09	4.32492e-07
Cdkn1c	186.048	-1.44773	0.24718	-5.85698	4.71349e-09	4.82189e-07
Tro	1939.49	-0.576497	0.0984356	-5.85659	4.72456e-09	4.82189e-07
Tnik	217.784	-1.3652	0.233181	-5.85469	4.77905e-09	4.8452e-07
Calcoco2	2279.45	1.07146	0.1849	5.79481	6.83979e-09	6.84381e-07
Gpr162	130.602	-1.3555	0.233893	-5.79538	6.8166e-09	6.84381e-07
Stag3	1208.59	-0.743758	0.128529	-5.78668	7.17904e-09	7.13662e-07
Hnf4a	82.2789	1.58236	0.273812	5.779	7.51468e-09	7.42208e-07
Crxos1	697.034	2.27203	0.393516	5.77367	7.75617e-09	7.56301e-07
Otx2	82.8892	-1.44618	0.250472	-5.77382	7.74928e-09	7.56301e-07
Myo1g	162.088	1.29742	0.225702	5.74839	9.00952e-09	8.72954e-07
Zfp772	82.8791	1.73718	0.302438	5.74393	9.25048e-09	8.90664e-07
Fermt2	3279.46	-0.541802	0.0944066	-5.73902	9.52247e-09	9.11122e-07
Sytl3	44.6232	2.24125	0.391652	5.72256	1.0493e-08	9.97745e-07
Otub1	3565.41	-0.717107	0.125466	-5.71554	1.09353e-08	1.03339e-06
Akr1e1	173.564	-1.15414	0.20218	-5.70845	1.14009e-08	1.07078e-06
Mageb16	1432.73	-0.618914	0.108449	-5.70696	1.15015e-08	1.07364e-06
Capn2	332.352	-0.853786	0.149635	-5.70578	1.15814e-08	1.07454e-06
Haus4	594.545	0.717368	0.125807	5.70214	1.18313e-08	1.08932e-06
Osbpl10	371.55	0.950473	0.166709	5.7014	1.18829e-08	1.08932e-06
Camkk1	199.588	1.16581	0.207301	5.62378	1.86829e-08	1.70248e-06
Ddr2	96.883	1.72705	0.307841	5.61019	2.021e-08	1.83074e-06
Itgal	118.158	1.22913	0.219319	5.60433	2.09067e-08	1.88271e-06
Rnf216	1177.99	0.644687	0.115328	5.59003	2.27036e-08	2.03257e-06
Ccl25	104.858	1.68659	0.301947	5.5857	2.32758e-08	2.07168e-06
Msl3	314.22	-0.805896	0.144394	-5.58124	2.38811e-08	2.11327e-06
Basp1	1453.2	-0.727147	0.130408	-5.57593	2.46214e-08	2.16626e-06
Rragb	729.576	-0.705727	0.126926	-5.56017	2.69516e-08	2.35772e-06
Cyb561	462.666	0.755004	0.135849	5.55767	2.73406e-08	2.37817e-06
Fam25c	1550.8	1.04234	0.187921	5.54671	2.91098e-08	2.51775e-06
Rtl1	456.85	0.853214	0.154057	5.5383	3.05425e-08	2.62682e-06
Dclk2	411.441	0.810142	0.146367	5.535	3.1123e-08	2.6618e-06
Igf2	71.263	-1.53362	0.277237	-5.5318	3.16961e-08	2.69575e-06
Srgap3	91.4664	-1.44482	0.26193	-5.51606	3.46681e-08	2.93223e-06
Eif1ax	8689.17	-0.722155	0.131082	-5.50919	3.60484e-08	3.03223e-06
Tex11	373.976	-0.829469	0.150829	-5.4994	3.81079e-08	3.18795e-06
Adamts10	326.678	-1.02526	0.186465	-5.4984	3.83263e-08	3.18879e-06
Fundc2	1142.65	-0.58244	0.106017	-5.49382	3.93321e-08	3.25478e-06
Klhl22	1171.52	0.848544	0.15461	5.48827	4.05881e-08	3.34066e-06
Dnajc6	755.475	0.631351	0.115072	5.48658	4.0979e-08	3.3548e-06
Znf41-ps	202.265	1.13401	0.207234	5.47212	4.44682e-08	3.62108e-06
S100a10	2924.57	-0.49693	0.0908652	-5.46887	4.52906e-08	3.64923e-06
Tex2	1531.76	0.558977	0.10221	5.46889	4.52857e-08	3.64923e-06
Gm10406	44.2848	-2.08629	0.382319	-5.45694	4.84422e-08	3.88273e-06
Ufsp2	762.412	-0.647739	0.11892	-5.44685	5.1271e-08	4.08806e-06
Flna	14823.3	-0.54359	0.100374	-5.41567	6.1061e-08	4.84343e-06
Myh3	49.4372	2.02617	0.376663	5.37926	7.47932e-08	5.90211e-06
Cgnl1	422.614	-0.745349	0.138588	-5.37818	7.5244e-08	5.90723e-06
Tgfb1i1	45.5551	-2.01	0.374167	-5.37192	7.79031e-08	6.08479e-06
Bex1	15291.7	-0.655889	0.122144	-5.3698	7.88226e-08	6.12535e-06
Peg3	613.837	0.634933	0.118264	5.36876	7.92778e-08	6.12961e-06
Rpl39l	818.38	2.33972	0.435929	5.36721	7.99631e-08	6.15154e-06
Kif26a	202.16	-1.12373	0.209569	-5.36209	8.22631e-08	6.29683e-06
Bex2	2972.26	-0.634822	0.118627	-5.35139	8.72794e-08	6.64756e-06
Cpsf4l	485.434	-0.807672	0.151156	-5.34331	9.12634e-08	6.88252e-06
Msantd4	1176.02	-0.56206	0.105178	-5.3439	9.09674e-08	6.88252e-06
Hormad2	148.704	1.18284	0.222055	5.32677	9.99749e-08	7.50252e-06
Slc5a1	68.5371	1.54485	0.290707	5.31411	1.07181e-07	8.00409e-06
Rnasek	564.394	0.664873	0.125147	5.31272	1.07999e-07	8.02603e-06
Dazl	586.912	0.673535	0.127231	5.29378	1.19812e-07	8.86092e-06
Zscan5b	75.5276	2.11637	0.399986	5.2911	1.2158e-07	8.94844e-06
Snx20	63.3738	1.5487	0.293066	5.28447	1.26071e-07	9.23458e-06
Pgk1	25694.6	-0.786348	0.14893	-5.27999	1.2919e-07	9.41792e-06
Entpd5	331.278	-0.829787	0.157577	-5.26591	1.39498e-07	1.01212e-05
Cisd3	805.625	0.692839	0.131764	5.25817	1.45498e-07	1.05068e-05
Ooep	1787.66	-0.743908	0.14153	-5.25621	1.47058e-07	1.05695e-05
Bex4	7528.82	-0.512507	0.0975918	-5.25154	1.50833e-07	1.07647e-05
Ttll4	1060.27	0.650743	0.123925	5.25112	1.51179e-07	1.07647e-05
Socs2	979.878	-0.616614	0.117513	-5.24718	1.54444e-07	1.09462e-05
B020031M17Rik	50.6569	2.79151	0.532687	5.24043	1.60201e-07	1.13019e-05
Eif2b5	5805.61	0.641425	0.12253	5.23485	1.65121e-07	1.15956e-05
Lgals1	2611.78	-0.557702	0.106607	-5.23136	1.6827e-07	1.17627e-05
Galnt7	582.901	-0.853817	0.163451	-5.22369	1.75394e-07	1.22051e-05
Tmem64	3470.63	0.451733	0.0865362	5.22016	1.78767e-07	1.23835e-05
Mlxipl	43.3517	1.82116	0.34895	5.21897	1.79917e-07	1.2407e-05
Ctps2	860.55	-0.620233	0.119139	-5.20594	1.93018e-07	1.31969e-05
Thbs3	316.667	-0.982814	0.18879	-5.20586	1.93095e-07	1.31969e-05
Spint5	35.2407	2.81858	0.541641	5.20378	1.95271e-07	1.32862e-05
Supt4a	1565.26	0.728331	0.140146	5.19695	2.0258e-07	1.37225e-05
Sfmbt2	745.211	-0.697348	0.134275	-5.19341	2.06474e-07	1.39247e-05
F2r	1052.87	-0.644746	0.124495	-5.1789	2.23203e-07	1.49869e-05
Slc25a24	77.9813	-1.40132	0.271439	-5.16258	2.43573e-07	1.62832e-05
Myh14	201.377	0.940957	0.182734	5.14933	2.61424e-07	1.74006e-05
Tal1	51.0271	-1.66602	0.323889	-5.1438	2.69243e-07	1.78435e-05
Car2	1218.29	-0.594624	0.116201	-5.11719	3.10125e-07	2.04642e-05
Tmsb4x	11091.7	-0.6338	0.123924	-5.11441	3.14721e-07	2.06784e-05
Usp9y	14.2558	4.3772	0.85631	5.11169	3.19285e-07	2.08886e-05
Armcx2	1322.08	-0.592781	0.116024	-5.10914	3.23636e-07	2.10832e-05
Apom	69.4191	1.69328	0.333685	5.07447	3.8857e-07	2.5206e-05
Gm11544	17.8756	4.23562	0.83649	5.06356	4.11502e-07	2.6581e-05
Krt8	548.249	0.662026	0.130976	5.05456	4.31378e-07	2.77477e-05
H2-DMb1	14.7633	3.55776	0.705128	5.04555	4.52214e-07	2.89663e-05
Stat5b	119.793	1.30041	0.257838	5.04352	4.57049e-07	2.9154e-05
Prkcg	161.847	-1.0046	0.199229	-5.04245	4.59613e-07	2.91959e-05
Cttnbp2	131.046	1.01321	0.20181	5.02059	5.15137e-07	3.25877e-05
Gad1	45.4971	1.76369	0.351888	5.01208	5.38459e-07	3.39229e-05
Clec10a	13.0042	4.96672	0.991757	5.008	5.49984e-07	3.4507e-05
Pex2	146.215	-1.07253	0.214323	-5.00426	5.60763e-07	3.50397e-05
1190003J15Rik	346.85	-0.80131	0.160186	-5.00235	5.66344e-07	3.52445e-05
Tex15	778.392	-0.557254	0.111659	-4.99068	6.01682e-07	3.72921e-05
Gm364	122.114	1.04825	0.210847	4.97161	6.64005e-07	4.09889e-05
Cacna1s	39.8697	2.65703	0.53462	4.96994	6.69722e-07	4.10958e-05
Ppfia4	255.909	0.869346	0.174935	4.96954	6.71106e-07	4.10958e-05
Fabp5	1157.56	-0.617596	0.124547	-4.95873	7.09545e-07	4.31049e-05
Il17b	33.6135	-1.98091	0.399459	-4.95898	7.08649e-07	4.31049e-05
Pik3r3	622.98	0.660065	0.133194	4.95567	7.20802e-07	4.36156e-05
Abt1	2729.82	0.901153	0.181884	4.95455	7.24982e-07	4.36959e-05
Tesc	91.3576	-1.30368	0.263257	-4.95212	7.34082e-07	4.40709e-05
Acsl4	2038.45	-0.528133	0.106736	-4.94802	7.49716e-07	4.47203e-05
Myh6	58.127	1.5399	0.311232	4.94776	7.50743e-07	4.47203e-05
Xlr3c	15.0932	3.46382	0.704983	4.91334	8.95386e-07	5.31297e-05
Wipf3	68.815	-1.45728	0.297608	-4.89665	9.74867e-07	5.76225e-05
Gstp1	244.031	0.922139	0.188471	4.89275	9.94372e-07	5.85494e-05
4921525O09Rik	43.4688	-1.95835	0.400614	-4.88836	1.01679e-06	5.89972e-05
Ercc6l	4989.97	-0.458325	0.0937418	-4.88923	1.01233e-06	5.89972e-05
Rffl	309.283	0.845914	0.17299	4.88995	1.00862e-06	5.89972e-05
Tceal8	5566.4	-0.602681	0.123292	-4.88824	1.01739e-06	5.89972e-05
Mirg	553.835	0.684087	0.140286	4.87638	1.08051e-06	6.24207e-05
Camk2a	176.547	-0.881997	0.181295	-4.86498	1.1447e-06	6.58807e-05
Rdm1	1250.19	0.758666	0.156112	4.85975	1.17535e-06	6.73914e-05
Grn	1115.75	0.517263	0.106617	4.85161	1.22463e-06	6.99545e-05
BC147527	37.8172	2.83575	0.585025	4.84723	1.25197e-06	7.12504e-05
Jag2	185.178	0.934236	0.193162	4.83654	1.32119e-06	7.49112e-05
Syce1	642.524	-0.599496	0.124181	-4.82758	1.38202e-06	7.80715e-05
Ltbr	135.876	-1.1384	0.236504	-4.81345	1.4835e-06	8.33168e-05
Sp110	50.8583	2.08242	0.432652	4.81314	1.48576e-06	8.33168e-05
Ptrf	768.039	0.556335	0.115652	4.81042	1.50612e-06	8.41503e-05
Cox8a	8267.1	-0.730778	0.151995	-4.80792	1.52509e-06	8.49003e-05
Adrb3	654.272	0.577144	0.120073	4.80663	1.53498e-06	8.51411e-05
St8sia5	29.2028	2.24057	0.466345	4.80452	1.55121e-06	8.57309e-05
Gm9376	45.2022	2.00089	0.416609	4.8028	1.56464e-06	8.61621e-05
Rex2	681.555	0.585861	0.12221	4.7939	1.63573e-06	8.97539e-05
Smc1a	6965.04	-0.486891	0.101865	-4.77975	1.75511e-06	9.59607e-05
Samd7	24.616	2.50643	0.525201	4.77232	1.82118e-06	9.92185e-05
Ccdc104	941.862	0.549974	0.11561	4.75715	1.96345e-06	0.00010659
Cnn2	1042.39	-0.766886	0.161293	-4.75463	1.98813e-06	0.000107549
Tagln	67.3869	-1.73256	0.364806	-4.74926	2.04164e-06	0.000110055
Wnt3a	101.96	1.22644	0.259266	4.73043	2.24045e-06	0.000120348
Sarm1	156.599	0.883864	0.187453	4.71513	2.41557e-06	0.000129301
Zfp26	1345.95	-0.55261	0.117408	-4.70677	2.51674e-06	0.000134247
Slc2a1	3802.97	-0.584677	0.12433	-4.70263	2.56826e-06	0.000136519
Ube2e3	1189.34	-0.531044	0.112948	-4.70167	2.58041e-06	0.00013669
Des	208.028	0.892929	0.190583	4.68525	2.79622e-06	0.000147611
Mospd2	505.188	-0.606532	0.129658	-4.67793	2.89784e-06	0.00015245
Rps4x	81301.5	-0.420197	0.0898614	-4.67606	2.92446e-06	0.000153324
Fam111a	776.862	-0.712028	0.152337	-4.67403	2.95348e-06	0.000154317
Pak1	613.469	0.702736	0.150418	4.67188	2.98456e-06	0.00015541
Ifi35	90.746	1.39594	0.299009	4.66857	3.03299e-06	0.000157397
Tnfrsf8	70.1005	1.5055	0.322568	4.66722	3.05296e-06	0.000157898
Mllt4	1665.16	0.443008	0.0955033	4.63867	3.5066e-06	0.000180749
Gpat2	215.743	0.946982	0.205025	4.61887	3.85841e-06	0.000197553
Mpc1	880.566	-0.539849	0.116867	-4.61936	3.84923e-06	0.000197553
Abcb5	22.0215	2.9237	0.633373	4.61608	3.91047e-06	0.000198971
Grb7	454.543	-0.618932	0.134084	-4.616	3.91209e-06	0.000198971
4930539E08Rik	113.809	1.21538	0.263843	4.60648	4.09552e-06	0.000206925
Oas1a	207.323	1.18983	0.258275	4.60683	4.08849e-06	0.000206925
Celsr3	176.521	0.862782	0.18742	4.60346	4.15532e-06	0.000209256
Xlr4b	9.92786	5.83429	1.26801	4.60113	4.2021e-06	0.000210918
Xylt2	768.221	0.519453	0.113063	4.59439	4.34017e-06	0.000217136
Dcxr	366.99	0.669782	0.146003	4.58746	4.48671e-06	0.000223736
Morf4l2	22251	-0.411488	0.0898623	-4.5791	4.6699e-06	0.000232115
Mageh1	623.621	-0.684122	0.149446	-4.5777	4.70106e-06	0.000232908
Hormad1	445.884	0.737689	0.161175	4.57694	4.7182e-06	0.000233003
Lingo3	47.1475	1.50542	0.329244	4.57236	4.82258e-06	0.000237392
Lrrc33	60.2622	1.35899	0.297315	4.57089	4.85667e-06	0.000238304
Gal3st1	33.82	1.76317	0.38606	4.5671	4.94519e-06	0.000241102
Got1l1	65.7521	1.31069	0.286981	4.56717	4.9435e-06	0.000241102
Apex2	729.763	-0.553769	0.121291	-4.56563	4.9799e-06	0.000242023
Mum1l1	425.06	-0.714892	0.156789	-4.55959	5.12534e-06	0.000248303
Rtn4	8480.5	0.390708	0.0858133	4.55299	5.28878e-06	0.000255413
Ccm2l	17.9382	-3.08317	0.678144	-4.54648	5.45509e-06	0.000260975
Mgmt	83.3471	1.33248	0.293009	4.54757	5.42686e-06	0.000260975
Tax1bp3	466.833	0.604157	0.132872	4.54692	5.44356e-06	0.000260975
Tpm2	324.715	-0.673044	0.148213	-4.54107	5.59698e-06	0.000266929
Cnp	685.099	0.590356	0.130453	4.52542	6.02768e-06	0.000286577
Tbc1d13	2119.77	0.467148	0.103311	4.52177	6.13259e-06	0.000290662
Usp17lc	12.2503	4.07096	0.900565	4.52045	6.17083e-06	0.000290711
Was	95.3054	1.14131	0.252479	4.52042	6.1716e-06	0.000290711
Xbp1	1087.5	0.685245	0.151813	4.51375	6.36912e-06	0.000299095
Taf7l	148.46	-1.00956	0.223825	-4.51048	6.468e-06	0.000302711
Zfy1	10.5221	4.39257	0.973983	4.5099	6.48568e-06	0.000302711
Ncoa1	444.714	0.650947	0.144482	4.50537	6.62577e-06	0.00030831
Cstf2	4233.24	-0.453188	0.100671	-4.50167	6.74201e-06	0.000312768
Gm10696	37.9147	2.6094	0.580068	4.49843	6.84562e-06	0.000316615
Syde1	205.333	-0.783251	0.174238	-4.49529	6.94742e-06	0.000319394
Xlr4c	7.27558	6.43969	1.43245	4.49558	6.93817e-06	0.000319394
Rimklb	1052.45	0.470708	0.104747	4.49376	6.99769e-06	0.000320742
Helz	1426.85	0.606803	0.135441	4.48021	7.45698e-06	0.000340773
Hmmr	4216.49	0.468039	0.1045	4.47884	7.50497e-06	0.000341454
Hydin	420.365	0.605102	0.135112	4.47851	7.5165e-06	0.000341454
Zmat5	575.308	0.585304	0.131301	4.45774	8.28269e-06	0.000375147
Sri	609.401	-0.642559	0.144265	-4.45402	8.42777e-06	0.000380592
Satb1	152.729	0.916827	0.205883	4.45313	8.46256e-06	0.000381039
Tmem47	648.968	-0.712901	0.160229	-4.44927	8.61632e-06	0.000386825
Mael	228.02	-0.788562	0.177423	-4.44454	8.80793e-06	0.000394171
Ngfrap1	11255.7	-0.583967	0.131407	-4.44397	8.83146e-06	0.000394171
Sfrp1	1565.58	-0.613607	0.138189	-4.44035	8.98143e-06	0.0003997
Atg2b	1594.2	-0.4842	0.109178	-4.43497	9.2087e-06	0.000408626
Tsr2	2065.33	-0.417331	0.0942916	-4.42596	9.60143e-06	0.000424822
Unc13d	124.954	1.0577	0.239184	4.42212	9.77385e-06	0.000431204
Smtnl2	1607.58	0.469568	0.106263	4.41892	9.91932e-06	0.000436365
Cul4b	8683.02	-0.356672	0.0807442	-4.41731	9.99375e-06	0.000437374
Plekhf1	224.054	0.748232	0.169391	4.41719	9.99941e-06	0.000437374
Gaa	962.039	0.483944	0.109613	4.41502	1.01001e-05	0.00044052
Fblim1	2596.82	-0.447317	0.101398	-4.41149	1.0266e-05	0.000446486
Steap2	847	-0.564079	0.127919	-4.40967	1.0353e-05	0.000448992
Magea8	6.77448	6.23683	1.41589	4.40488	1.05843e-05	0.000457725
Lmo4	224.851	-0.778484	0.177013	-4.3979	1.09306e-05	0.000471369
Gm13251	261.314	0.772824	0.175906	4.39339	1.11596e-05	0.000479894
Id1	535.265	-0.67799	0.154473	-4.38904	1.13851e-05	0.000488219
Fry	360.12	0.657814	0.150133	4.38154	1.17841e-05	0.00050392
Gpd1l	762.193	0.552874	0.126205	4.38076	1.18268e-05	0.000504336
Srsf9	1620.17	-0.504178	0.115166	-4.37784	1.1986e-05	0.000508293
Trf	511.468	-0.654044	0.149385	-4.37824	1.19642e-05	0.000508293
Tcn2	174.023	0.874875	0.200192	4.37018	1.24144e-05	0.000525006
Maml2	16.2763	2.5923	0.593286	4.3694	1.2459e-05	0.000525439
Cetn3	2695.04	-0.419484	0.096037	-4.36794	1.25422e-05	0.000527498
Skida1	119.401	0.958144	0.219679	4.36157	1.29132e-05	0.000541611
Tgfbi	128.55	-0.992706	0.227674	-4.36021	1.29939e-05	0.000543507
Tex14	452.331	0.687401	0.157855	4.35464	1.33287e-05	0.000555993
Nipsnap1	1923.93	0.580761	0.133408	4.35328	1.34113e-05	0.000557916
Pfkfb1	429.012	-0.589896	0.135828	-4.34298	1.40564e-05	0.000583169
Naa38	3796.27	-0.447864	0.103174	-4.34088	1.41916e-05	0.000587186
Vat1	1439.97	0.470275	0.108409	4.33797	1.43807e-05	0.000593406
Wfdc15a	14.6501	2.94109	0.678278	4.33611	1.45024e-05	0.000596819
Tmem107	467.417	0.575943	0.132881	4.33427	1.46248e-05	0.000600243
Cep68	1495.97	0.502249	0.11599	4.3301	1.49042e-05	0.000609867
Man2b2	111.847	1.00439	0.231982	4.32959	1.49389e-05	0.000609867
P4hb	13124.2	0.509132	0.117859	4.31984	1.56141e-05	0.000635733
A830080D01Rik	3652.18	-0.531588	0.123105	-4.31817	1.57329e-05	0.000638873
Camkv	294.238	-0.756052	0.175234	-4.31453	1.59945e-05	0.000647776
Atf7ip	1287.33	0.514639	0.119317	4.31322	1.60891e-05	0.000649891
Neurl1a	226.522	0.760815	0.176424	4.31242	1.61476e-05	0.000650536
Kdm2b	2213.91	0.474997	0.110209	4.30996	1.63284e-05	0.000653856
Nefh	1603.53	0.514817	0.119459	4.30956	1.63581e-05	0.000653856
Pkp2	1471.19	0.472162	0.109556	4.30976	1.63432e-05	0.000653856
Ncor1	6708.58	0.48531	0.112676	4.30712	1.65397e-05	0.000659392
Akap11	2647.01	-0.451513	0.104879	-4.30509	1.66914e-05	0.000663712
Fam161a	87.713	1.21355	0.282026	4.30298	1.68518e-05	0.000668351
Nphs1	519.953	0.570297	0.132695	4.29782	1.72486e-05	0.000682321
4933438K21Rik	179.024	1.08598	0.253013	4.29218	1.76927e-05	0.000697575
Acta2	25.1766	-2.31412	0.539199	-4.29177	1.77253e-05	0.000697575
2210013O21Rik	592.473	-0.670095	0.156233	-4.28907	1.79423e-05	0.000704303
Steap1	484.705	-0.553609	0.129296	-4.2817	1.85468e-05	0.00072617
Elf1	187.904	0.772906	0.180575	4.28024	1.86689e-05	0.000727232
Pnpo	1033	0.475688	0.11113	4.28046	1.86511e-05	0.000727232
Mt1	4420.66	-0.6452	0.150803	-4.27844	1.8821e-05	0.000731295
Gprasp1	3328.81	-0.434158	0.1015	-4.27744	1.89057e-05	0.000732728
Abcb7	3369.93	-0.528858	0.124053	-4.26316	2.01554e-05	0.000779188
Rps6ka6	5829.46	-0.571327	0.134242	-4.25596	2.08153e-05	0.000802672
Lix1	167.787	0.982334	0.23136	4.24592	2.17698e-05	0.000837373
Pfkp	5758.71	-0.402749	0.0950643	-4.2366	2.2693e-05	0.000870696
Spesp1	42.958	1.72387	0.407386	4.23155	2.32083e-05	0.000888238
Efhc2	17.8852	2.42772	0.573971	4.22968	2.34019e-05	0.000893415
A930004D18Rik	153.204	1.00614	0.237958	4.22824	2.35531e-05	0.000896953
4930591A17Rik	14.654	2.8093	0.665296	4.22263	2.41467e-05	0.000917273
Gm21319	52.0471	2.06399	0.488977	4.22103	2.4319e-05	0.000919258
Tfap2c	375.171	-0.664828	0.157497	-4.22122	2.42986e-05	0.000919258
2610507B11Rik	10875.6	0.389751	0.0927068	4.20412	2.62094e-05	0.000986267
Peli1	675.704	0.514379	0.12237	4.20347	2.6285e-05	0.000986267
Rhou	365.74	-0.643029	0.152969	-4.20365	2.62646e-05	0.000986267
Golga2	797.713	0.518896	0.123562	4.19949	2.67522e-05	0.000999305
Sat1	1947.29	-0.436604	0.103968	-4.19939	2.6763e-05	0.000999305
Camsap3	507.73	0.739103	0.176148	4.19591	2.71777e-05	0.00100986
Tmem164	645.271	-0.545352	0.129966	-4.1961	2.71547e-05	0.00100986
Sqstm1	2837.78	0.592239	0.141313	4.19097	2.77768e-05	0.00102963
Prex1	98.6528	0.965031	0.230549	4.1858	2.84169e-05	0.00105081
Dennd4c	1156.56	0.432442	0.103567	4.1755	2.97332e-05	0.00109683
Rlim	10416.7	-0.453998	0.108768	-4.17402	2.99268e-05	0.00110132
Rab11fip5	1511.27	0.472862	0.113423	4.16901	3.0592e-05	0.00112042
Rtp3	89.068	1.13896	0.273188	4.16913	3.0576e-05	0.00112042
Maged2	1041.57	-0.481264	0.115475	-4.16771	3.07677e-05	0.00112416
Armcx6	136.609	-0.92357	0.221775	-4.16445	3.12108e-05	0.00113763
4933427D06Rik	11.8673	3.04011	0.730212	4.16332	3.13655e-05	0.00114056
Siah1b	1703.06	-0.471001	0.113213	-4.16032	3.17798e-05	0.00115288
Akt1	581.738	0.5396	0.129816	4.15665	3.22949e-05	0.0011688
Gm16515	635.288	0.507539	0.122121	4.15604	3.23809e-05	0.00116915
Suz12	6240.54	0.368662	0.0888312	4.15015	3.32262e-05	0.00119685
Rprd1a	778.692	-0.478155	0.115263	-4.14838	3.34835e-05	0.00120328
Armcx1	887.197	-0.551648	0.133048	-4.14623	3.37999e-05	0.00121181
Sox4	299.842	-0.837789	0.202088	-4.14566	3.38837e-05	0.00121197
Abcc5	2103.34	0.483816	0.116748	4.14411	3.41141e-05	0.00121279
Tdpoz3	10.4333	4.29744	1.03705	4.14391	3.41441e-05	0.00121279
Wnk3	2862.91	-0.47568	0.114766	-4.14479	3.40123e-05	0.00121279
Gm13119	28.2277	2.45138	0.591914	4.14144	3.45127e-05	0.00122022
Hnrnph2	6609.27	-0.464503	0.112157	-4.14155	3.44966e-05	0.00122022
Ankrd37	170.553	-0.825071	0.199271	-4.14045	3.46621e-05	0.00122268
Iqgap2	633.877	-0.482437	0.116541	-4.13964	3.47855e-05	0.00122421
2610002M06Rik	120.544	-1.06654	0.257866	-4.13603	3.53369e-05	0.0012351
Dbn1	214.692	-0.716063	0.17311	-4.13646	3.52699e-05	0.0012351
Ern1	135.217	0.8338	0.201573	4.13646	3.52698e-05	0.0012351
Ankrd34a	27.3208	-1.84131	0.445952	-4.12894	3.64437e-05	0.00127088
Ccdc141	151.352	-0.923743	0.224101	-4.12199	3.75617e-05	0.00130609
Ccdc43	2263.03	0.396835	0.0962817	4.12161	3.76239e-05	0.00130609
Zrsr2	2194.55	-0.428107	0.103894	-4.12062	3.77856e-05	0.00130873
9030624G23Rik	475.697	0.538905	0.130877	4.11766	3.82738e-05	0.00132265
Epb4.1l4b	266.298	0.65573	0.159308	4.11612	3.85311e-05	0.00132854
Mcam	1425.82	-0.428609	0.104237	-4.11187	3.9246e-05	0.00135015
Rab11fip4	435.936	0.571795	0.13915	4.10921	3.97015e-05	0.00136276
Hook1	1507.66	-0.40114	0.0976487	-4.10799	3.99121e-05	0.00136692
Aldoa	26208.1	-0.563304	0.137264	-4.1038	4.06426e-05	0.00138883
Slc25a20	2012.95	0.505754	0.123311	4.10144	4.10586e-05	0.00139992
Reep2	105.798	-0.981798	0.239589	-4.09785	4.17011e-05	0.00141867
Xlr5b	8.94436	4.16195	1.01625	4.09541	4.21422e-05	0.0014305
Rapsn	49.3208	1.29233	0.315738	4.09305	4.25738e-05	0.00143709
Rbp1	494.038	-0.534175	0.130516	-4.09281	4.2618e-05	0.00143709
Scpep1	2281.29	0.512689	0.12524	4.09367	4.24607e-05	0.00143709
Nt5e	599.756	0.788575	0.192726	4.09168	4.28252e-05	0.0014409
Adamts7	105.169	-1.02446	0.250534	-4.08911	4.33032e-05	0.00145379
Pla2g12a	328.332	-0.617234	0.150989	-4.08793	4.35231e-05	0.00145798
Pafah1b1	6685.05	0.373141	0.0913239	4.08591	4.39043e-05	0.00146753
LOC666331	8.4689	4.35002	1.06635	4.07936	4.51602e-05	0.00150623
Kdm5d	8.95536	4.13141	1.01415	4.07379	4.6255e-05	0.00153939
Zzef1	1030.75	0.488658	0.120146	4.06719	4.75842e-05	0.00158019
Pnmal1	72.9302	-1.11064	0.273261	-4.06442	4.81531e-05	0.00159301
Tmem108	81.2445	-1.09484	0.269381	-4.06429	4.81784e-05	0.00159301
Slc39a11	524.194	0.543739	0.133981	4.05832	4.94274e-05	0.00163078
Epn2	1310.5	0.45769	0.112876	4.05479	5.018e-05	0.00165206
Oas1g	50.8051	1.57427	0.388804	4.04902	5.14332e-05	0.00168968
Prtg	388.151	0.625204	0.154535	4.04572	5.21622e-05	0.00170996
Renbp	680.84	0.617486	0.152773	4.04186	5.30291e-05	0.00173345
Tmeff1	1883.48	0.433061	0.107153	4.04152	5.31052e-05	0.00173345
Pgbd5	74.4129	1.07404	0.265915	4.03904	5.36699e-05	0.00174815
Spag9	1010.04	0.428293	0.106086	4.03722	5.40891e-05	0.00175807
4930500J02Rik	364.557	0.927218	0.229847	4.03407	5.48192e-05	0.00177802
Tceal3	15.4479	-2.49248	0.618372	-4.03071	5.56085e-05	0.00179981
Plxnd1	27.7771	1.71524	0.425891	4.02741	5.63947e-05	0.00182141
Prr14	438.607	0.565107	0.140384	4.02545	5.68672e-05	0.0018328
Dcc	22.0646	2.5227	0.626775	4.0249	5.69998e-05	0.00183321
Mobp	59.1518	-1.33474	0.332184	-4.01809	5.86718e-05	0.00188163
Wbp5	6119.78	-0.686917	0.17097	-4.01777	5.8751e-05	0.00188163
Col18a1	3348.77	-0.661095	0.164581	-4.01684	5.89836e-05	0.00188223
Fgd4	108.283	0.92161	0.229444	4.01671	5.90157e-05	0.00188223
Ammecr1	645.92	-0.6402	0.159562	-4.01224	6.01454e-05	0.0019103
Dab2	55.6707	-1.32592	0.330446	-4.01253	6.00723e-05	0.0019103
Sult4a1	798.9	0.53896	0.134437	4.00901	6.09734e-05	0.00193259
Ldhb	3437.17	-0.555359	0.138559	-4.00812	6.12052e-05	0.00193593
Phkg1	110.654	0.936354	0.233715	4.00639	6.16545e-05	0.00194612
Amot	115.719	-0.938309	0.234367	-4.00358	6.23912e-05	0.00196305
Nupr1	397.431	-0.864378	0.215913	-4.00337	6.24474e-05	0.00196305
Uox	41.5228	1.40264	0.351045	3.9956	6.45297e-05	0.00202436
Agap2	44.57	-1.32914	0.332962	-3.99185	6.55588e-05	0.00205243
Zfyve1	646.725	0.473696	0.118737	3.98947	6.62217e-05	0.00206896
Pea15a	207.8	-0.719937	0.180646	-3.98534	6.73838e-05	0.00210098
Ifitm1	757.705	0.681117	0.171155	3.97953	6.90505e-05	0.00214857
Magt1	2314.67	-0.443034	0.11145	-3.97519	7.03242e-05	0.00218376
Dppa5a	40405.5	-0.376597	0.0948573	-3.97015	7.18277e-05	0.00222593
Ak7	342.849	0.66461	0.167533	3.96705	7.27688e-05	0.002246
Sash1	464.299	0.56388	0.142131	3.96733	7.2681e-05	0.002246
Cabp4	155.012	0.851015	0.214609	3.96542	7.3266e-05	0.00224973
Cep170b	549.562	0.624502	0.157464	3.96599	7.30919e-05	0.00224973
Coil	2187.15	0.421322	0.106255	3.96521	7.33303e-05	0.00224973
AF067063	16.4846	2.95228	0.745001	3.96278	7.4082e-05	0.00226824
Zfp414	148.853	0.904876	0.228602	3.9583	7.54859e-05	0.00230661
Map3k3	984.672	0.480346	0.121457	3.95487	7.65748e-05	0.00233107
Sp6	209.404	0.669314	0.16924	3.95482	7.65908e-05	0.00233107
Gm1564	243.222	-0.834438	0.211034	-3.95404	7.68424e-05	0.00233409
Ubtd2	529.975	0.491041	0.124299	3.95049	7.79907e-05	0.00236428
Tpm4	2626.8	-0.476237	0.120566	-3.95001	7.81484e-05	0.00236438
Serpinf1	11.0816	3.00394	0.760832	3.94823	7.87316e-05	0.00237732
Wdr92	1569.28	0.389549	0.0986806	3.94757	7.89471e-05	0.00237914
Zfp553	1956.75	0.588064	0.149059	3.94516	7.97458e-05	0.00239848
5730507C01Rik	3219.75	0.355415	0.0901705	3.94159	8.09447e-05	0.00242161
Fasn	12723.4	0.331712	0.0841599	3.94145	8.09891e-05	0.00242161
Pde3b	133.618	0.961137	0.2438	3.94232	8.06971e-05	0.00242161
Ccdc172	17.0917	2.3289	0.591683	3.93606	8.28296e-05	0.00247181
Tspan8	22.6812	-1.91456	0.487083	-3.93066	8.47132e-05	0.0025231
Fam19a4	102.502	1.04143	0.2653	3.92549	8.65516e-05	0.00257285
Atxn7l3b	2295.2	-0.410893	0.104784	-3.92133	8.80633e-05	0.00261214
Hist1h2aa	1043	-0.728543	0.185809	-3.92091	8.82146e-05	0.00261214
Cd276	190.823	0.680742	0.173663	3.9199	8.85863e-05	0.00261808
Sptbn1	7559.4	0.359867	0.091839	3.91845	8.91192e-05	0.00262876
Klhl13	857.503	0.670528	0.171164	3.91745	8.94892e-05	0.0026346
Gm11545	26.2561	1.80589	0.461169	3.9159	9.0067e-05	0.00264652
Sirt7	255.879	0.64495	0.16476	3.91447	9.0602e-05	0.00265714
Galnt6	493.252	0.514164	0.131369	3.91389	9.08195e-05	0.00265842
Myh7	23.1929	1.98141	0.506882	3.90901	9.26763e-05	0.0027076
Ramp3	95.8339	-0.916394	0.234503	-3.90781	9.3138e-05	0.00271591
Dock3	315.853	-0.768959	0.197168	-3.90002	9.61867e-05	0.00279947
Repin1	459.484	0.514175	0.131911	3.89788	9.7039e-05	0.00281892
Pgm2	321.567	-0.74378	0.191437	-3.88524	0.000102227	0.00296175
Psme4	7948.02	0.376066	0.0968004	3.88497	0.000102343	0.00296175
Ppapdc3	14.816	2.36277	0.608272	3.8844	0.000102582	0.00296308
Tdpoz4	9.67512	4.22561	1.08822	3.88305	0.000103153	0.00297396
Oplah	168.533	-0.957944	0.246762	-3.88206	0.000103576	0.00298054
Dis3l	584.169	0.540234	0.139262	3.87927	0.000104771	0.00300928
Rbm43	185.753	-0.799396	0.206711	-3.86722	0.000110081	0.00315587
Pbdc1	4845.01	-0.443356	0.114695	-3.86552	0.000110851	0.003172
Dnalc4	286.37	0.595273	0.154102	3.86284	0.000112074	0.00320102
Nxn	1034.93	0.473651	0.122679	3.86089	0.000112976	0.00322075
Glud1	8168.11	0.440223	0.114063	3.85946	0.000113637	0.00323358
Tmub2	439.383	0.493579	0.127922	3.85843	0.000114118	0.00324124
D630045M09Rik	859.787	0.507121	0.131494	3.85661	0.000114971	0.00325942
Ccdc88a	1248.36	0.425046	0.110287	3.85399	0.00011621	0.0032824
Shroom3	475.698	0.566356	0.146951	3.85406	0.000116176	0.0032824
Smad1	507.704	-0.505248	0.131187	-3.85135	0.000117466	0.00331177
Brsk2	22.8009	1.86194	0.483687	3.84947	0.000118374	0.00333123
D11Wsu47e	1000.57	0.449506	0.116882	3.84581	0.000120155	0.00337513
Slc5a4b	26.6771	1.98244	0.515836	3.84315	0.000121465	0.00339946
Tceal7	90.6559	-0.944564	0.245761	-3.84343	0.000121326	0.00339946
Asb8	347.395	0.561714	0.146284	3.83989	0.000123092	0.0034262
Bpifb5	24.2305	1.9405	0.505283	3.84041	0.000122827	0.0034262
Nfe2l1	3258.02	0.391493	0.101944	3.84029	0.000122891	0.0034262
Parp11	176.062	-0.735672	0.191639	-3.83884	0.000123614	0.00343451
Lrrc8d	561.807	-0.47061	0.122649	-3.83704	0.000124527	0.00345359
Anxa4	1047.9	-0.462537	0.120631	-3.8343	0.00012592	0.00348591
Cml2	12.5369	3.08821	0.80713	3.82616	0.000130157	0.0035967
Cenpi	1647.82	-0.379532	0.0993021	-3.82199	0.000132378	0.0036515
Clmp	243.34	0.784804	0.205461	3.81972	0.000133604	0.00367867
Armcx3	130.106	-1.08125	0.283565	-3.81305	0.000137263	0.00376588
Usp34	5169.73	0.389974	0.102263	3.81343	0.000137049	0.00376588
Gla	1309.89	-0.443258	0.116275	-3.81215	0.000137765	0.00377288
Dpep3	9.68809	3.76111	0.987305	3.80947	0.000139264	0.00380712
Fam78a	174.502	0.714512	0.18772	3.80627	0.000141077	0.00384983
Bst1	13.3847	2.65719	0.698488	3.8042	0.000142262	0.00387525
Ntrk3	98.6315	-1.31172	0.345544	-3.7961	0.000146991	0.00399696
Pdp2	1223.84	0.429176	0.113073	3.79557	0.000147305	0.0039984
Blnk	65.7162	-1.12583	0.297368	-3.786	0.000153092	0.00414812
Gstm2	102.644	1.09222	0.288634	3.78412	0.000154255	0.00417224
Kansl1	1794.47	0.458699	0.121417	3.77787	0.000158174	0.00426584
Plaur	226.415	-0.667945	0.176812	-3.77772	0.000158273	0.00426584
Derl2	1063.7	0.388311	0.102825	3.77643	0.000159092	0.00427456
Rab9	2398.79	-0.429066	0.113625	-3.77615	0.000159273	0.00427456
Tbx21	17.8992	2.31239	0.612407	3.7759	0.000159434	0.00427456
BC055111	52.7997	1.24947	0.330982	3.77503	0.000159986	0.00428187
Gm20362	915.527	0.575936	0.152707	3.77152	0.000162257	0.00432866
Rhobtb1	66.5452	-1.09955	0.291547	-3.77145	0.0001623	0.00432866
Kif1a	83.3372	-1.15388	0.306246	-3.76782	0.000164682	0.00438455
Mien1	751.896	0.533933	0.141876	3.76338	0.000167633	0.00445537
Gng5	3707.76	-0.491484	0.13074	-3.75926	0.000170419	0.00452156
Rab4a	859.802	-0.423259	0.112624	-3.75815	0.000171172	0.00453368
Gm10324	3859.7	0.469307	0.124926	3.75666	0.000172194	0.00455287
Apool	593.123	-0.644233	0.171531	-3.75579	0.000172794	0.00456086
Hexa	384.531	0.657853	0.175475	3.74898	0.000177553	0.00467842
Mt3	59.4013	-1.16137	0.310036	-3.74593	0.000179726	0.00472754
Lmna	436.196	0.535342	0.143099	3.74105	0.000183252	0.00480378
Rnf135	170.135	0.730765	0.195328	3.74121	0.000183134	0.00480378
Fgf1	21.1508	2.46352	0.658591	3.74059	0.000183587	0.00480434
Npr3	458.695	0.577468	0.154411	3.73982	0.000184155	0.00481096
Fndc4	161.682	-0.756548	0.202398	-3.73792	0.000185552	0.00483922
A330102I10Rik	6.44933	4.53335	1.21329	3.7364	0.000186674	0.00485194
Osbpl7	229.886	0.651255	0.174294	3.73654	0.000186571	0.00485194
Actr2	8713.21	0.332875	0.0891271	3.73483	0.00018784	0.00487397
Cdc42ep1	42.2428	-1.33076	0.356456	-3.7333	0.000188988	0.00489545
Nt5dc1	303.064	-0.584976	0.15676	-3.73168	0.000190211	0.00491881
Myh9	4481.14	0.395566	0.106065	3.72946	0.000191889	0.00495385
Gfra4	50.0977	1.26432	0.340075	3.71776	0.000200995	0.00518018
Fam64a	560.593	0.521353	0.140427	3.71261	0.000205131	0.00527791
Trim43a	19.9809	2.30334	0.620524	3.71193	0.000205689	0.00528337
Fermt3	35.7704	1.52464	0.410988	3.7097	0.000207505	0.00532111
Atp9a	604.481	0.53469	0.144255	3.70656	0.000210096	0.00537852
Sms	5062.95	-0.479302	0.129331	-3.70601	0.000210547	0.00538106
Chm	1915.19	-0.426265	0.11509	-3.70377	0.000212422	0.00541995
Lrch2	553.207	-0.592076	0.159923	-3.70225	0.000213696	0.00544339
Hoxa1	47.8465	1.26071	0.340612	3.7013	0.000214495	0.00545466
Gm525	88.0407	1.22614	0.331336	3.7006	0.000215089	0.00546068
Rab1	6464.76	0.337073	0.0911143	3.69946	0.000216061	0.00546724
Zmym6	404.302	-0.555947	0.150271	-3.69962	0.000215919	0.00546724
Ankrd45	309.716	0.570379	0.154228	3.69829	0.000217059	0.00548342
Wwp2	2569.12	0.370626	0.100241	3.69733	0.00021788	0.00549511
Dgka	315.138	-0.57723	0.156297	-3.69316	0.000221482	0.0055746
Prkca	101.562	0.845018	0.228826	3.69284	0.000221761	0.0055746
Anxa3	122.183	-0.874296	0.236817	-3.69187	0.000222615	0.00557777
Bhlhe40	126.955	-0.931563	0.252314	-3.69208	0.00022243	0.00557777
Brwd3	1705.46	-0.445727	0.120752	-3.69126	0.000223146	0.00558193
Adam19	456.739	0.52918	0.143461	3.68865	0.000225444	0.00563021
Tacc1	1670.9	-0.405207	0.109893	-3.68727	0.000226672	0.00565166
Pdgfrl	145.46	0.82299	0.223394	3.68402	0.00022958	0.00571486
Gm11627	199.124	0.670492	0.182074	3.68251	0.000230946	0.00571495
Gm694	23.716	1.74177	0.472971	3.68262	0.000230847	0.00571495
Sec14l2	147.009	0.75775	0.205778	3.68237	0.000231077	0.00571495
Slc38a10	2291.46	0.331897	0.090129	3.68246	0.000230993	0.00571495
Vwa1	57.2687	-1.20222	0.326671	-3.68021	0.00023304	0.00575421
Oas1f	13.4214	2.67917	0.728524	3.67753	0.000235502	0.00579904
Serac1	413.392	-0.482061	0.131087	-3.67741	0.000235613	0.00579904
Trim21	24.5331	1.7606	0.478888	3.67643	0.000236522	0.00581205
Mlana	34.0471	1.38537	0.377275	3.67205	0.000240617	0.00590321
Fxn	544.838	-0.729239	0.198676	-3.6705	0.000242074	0.00592945
Tifab	9.1512	3.1721	0.864745	3.66824	0.000244221	0.00597249
Bcas1	105.454	0.895534	0.244267	3.66621	0.00024617	0.0059945
Rab34	269.716	0.709919	0.193645	3.66608	0.000246296	0.0059945
Slfn4	6.14256	5.06539	1.38165	3.66618	0.000246202	0.0059945
Gm13889	66.2226	-1.03165	0.28146	-3.66537	0.000246979	0.0060016
Usp22	3267.26	0.357011	0.097477	3.66251	0.000249754	0.00605939
Alg13	9704.21	-0.453251	0.123804	-3.66103	0.000251204	0.00608495
Gm5039	160.656	2.67479	0.730837	3.6599	0.000252318	0.00610228
2510009E07Rik	239.083	0.753912	0.206235	3.6556	0.000256585	0.00619569
Zfp112	19.8617	1.94213	0.531501	3.65404	0.000258149	0.00622363
Cela2a	21.2231	2.04906	0.561008	3.65247	0.000259733	0.00625198
Ttc25	81.4318	0.941743	0.257928	3.65118	0.000261041	0.00627359
Inpp4b	14.9057	2.80847	0.769348	3.65045	0.00026178	0.00627904
Ofd1	1729.23	-0.38218	0.104703	-3.65015	0.000262088	0.00627904
Tmem51	125.765	1.06268	0.291244	3.64877	0.000263498	0.00630295
Akap1	4927.9	0.314438	0.0863454	3.64163	0.000270913	0.00647022
Spop	665.47	0.47818	0.13153	3.63551	0.000277432	0.00661559
Dstn	13264.4	-0.343227	0.0944652	-3.63337	0.000279744	0.00666034
Socs7	650.676	0.451993	0.124417	3.6329	0.000280259	0.00666224
Dpys	307.669	0.645153	0.177613	3.63236	0.000280846	0.00666585
Pdha1	8091.84	-0.320984	0.088427	-3.62994	0.000283491	0.0067182
Mrm1	384.262	0.551566	0.152012	3.62844	0.000285141	0.00674687
9930013L23Rik	319.398	0.550876	0.151891	3.62679	0.00028697	0.00677966
Nkx1-2	530.13	-0.591936	0.163283	-3.62522	0.000288713	0.00681033
Ldhc	44.5892	1.35179	0.373105	3.62309	0.000291107	0.00684571
Trim41	1757.38	0.341415	0.0942288	3.62326	0.000290916	0.00684571
Gm13242	3777.63	0.381926	0.105479	3.62087	0.000293613	0.00686524
Slc11a1	105.498	1.13388	0.31315	3.62089	0.000293588	0.00686524
Tceanc	610.896	-0.465846	0.128629	-3.62162	0.000292767	0.00686524
Wdr62	477.657	0.498143	0.137579	3.62077	0.000293731	0.00686524
Rfng	233.569	0.622694	0.172028	3.61972	0.00029492	0.00688251
Tmem29	775.987	-0.474326	0.131067	-3.61896	0.000295792	0.00689235
4930461G14Rik	445.876	0.527779	0.145898	3.61744	0.000297532	0.00690336
Gabarap	1240.77	0.472733	0.130684	3.61737	0.000297617	0.00690336
Gabarapl1	676.812	-0.495362	0.136937	-3.61745	0.000297516	0.00690336
Hepacam	23.3152	1.73857	0.480742	3.61643	0.00029869	0.00691777
Cyfip2	278.8	0.558815	0.154616	3.61421	0.000301266	0.00696689
Gkap1	306.567	0.567968	0.157307	3.61057	0.000305519	0.00705459
Hccs	1412.88	-0.474515	0.131444	-3.61001	0.000306181	0.00705922
Cnn1	22.092	-1.82169	0.505255	-3.60549	0.00031157	0.00717267
Ogdhl	1265.54	0.371737	0.103241	3.60067	0.000317403	0.00728686
Wbp2	900.864	0.468967	0.130247	3.6006	0.000317482	0.00728686
Gm9	15.3332	2.2112	0.61448	3.59849	0.000320066	0.00733516
Stat5a	75.3875	1.00829	0.280341	3.59664	0.000322353	0.00737652
Notum	553.37	0.46021	0.128003	3.59531	0.000324007	0.0073996
Pitx2	77.905	1.15658	0.321715	3.59505	0.000324328	0.0073996
A730085A09Rik	79.29	1.11068	0.309001	3.59442	0.000325119	0.00740661
Tmem168	1070.07	-0.376394	0.104805	-3.59138	0.000328927	0.00748223
Rab38	146.393	0.769021	0.2143	3.58853	0.000332552	0.00755348
Ccm2	497.756	0.574975	0.160257	3.58783	0.000333448	0.0075626
Sumf1	556.542	0.438587	0.122303	3.58608	0.00033569	0.00760219
Gpx3	164.572	0.809827	0.225868	3.5854	0.000336561	0.00761065
Slit2	45.3927	-1.18887	0.331707	-3.58408	0.000338268	0.00763798
Fbxw9	848.281	0.411253	0.1149	3.57924	0.000344592	0.00775789
Nbr1	3674.23	0.360432	0.100693	3.57952	0.000344231	0.00775789
Cers2	1179.34	0.468063	0.130828	3.57769	0.000346639	0.00779251
Apol6	120.59	1.24747	0.348828	3.57618	0.000348646	0.00781466
Cers6	462.932	0.538196	0.150485	3.57641	0.000348348	0.00781466
BC065397	259.184	-0.680229	0.190574	-3.56937	0.000357846	0.00799326
Fads6	47.7703	-1.18641	0.332364	-3.5696	0.000357524	0.00799326
Snf8	1594.9	0.445231	0.124745	3.56912	0.00035818	0.00799326
Cyr61	290.891	-0.61046	0.171127	-3.56729	0.000360691	0.00803759
Brca1	4522.27	0.386064	0.108249	3.56643	0.000361874	0.00805223
Hnrpdl	7382.76	-0.409153	0.114808	-3.56378	0.000365548	0.00812216
Pigs	1049.5	0.446405	0.125289	3.56299	0.00036665	0.00813485
Pramef17	11.836	2.72864	0.766141	3.56153	0.000368699	0.00816846
Stk31	689.862	-0.426151	0.119716	-3.55969	0.000371292	0.00821402
Ptprj	436.87	0.555062	0.155987	3.55839	0.000373142	0.00824304
Tmc6	602.495	0.43424	0.122057	3.55769	0.000374131	0.00825299
Fam120c	200.628	-0.669188	0.188147	-3.55674	0.000375492	0.00827109
Aldh3a2	585.856	0.596095	0.168153	3.54496	0.000392672	0.00863709
Acan	66.1182	0.979247	0.276391	3.54298	0.000395629	0.00867721
Slc35b3	187.21	-0.638932	0.180326	-3.54321	0.000395282	0.00867721
Psmd10	1102.15	-0.388617	0.10971	-3.54221	0.000396796	0.00869034
9530053A07Rik	77.2678	0.939501	0.265528	3.53824	0.000402809	0.00880944
AF067061	72.4932	3.18629	0.901064	3.53615	0.00040601	0.00886677
Clint1	1924.89	0.342683	0.0969252	3.53554	0.000406948	0.00887461
Decr1	235.558	-0.635454	0.180201	-3.52635	0.000421322	0.009175
Os9	432.388	0.462477	0.131287	3.52264	0.000427273	0.00929136
2810417H13Rik	1770.66	-0.418071	0.118696	-3.52219	0.000427995	0.00929386
Cenpv	537.678	0.717171	0.203644	3.52169	0.000428804	0.00929824
Gmds	123.463	-0.730767	0.207829	-3.51619	0.00043779	0.00947966
Dnmt3l	6607.55	-0.529262	0.150596	-3.51446	0.000440654	0.0095282
Tamm41	943.452	-0.488825	0.139167	-3.51251	0.000443897	0.00958479
Tbkbp1	93.9502	0.831394	0.23672	3.51213	0.000444524	0.00958482
Prkar2a	1517.01	0.435969	0.124308	3.50716	0.000452925	0.00975221
Plekhg1	473.949	-0.478641	0.136574	-3.50463	0.000457241	0.00983133
Klhl10	28.127	1.52868	0.436255	3.5041	0.000458156	0.00983717
Ezr	4923.96	0.316175	0.0902487	3.50337	0.000459406	0.0098502
Vcl	2290.45	-0.333646	0.0952918	-3.50131	0.000462973	0.00991279
Rtkn	802.901	0.41622	0.118892	3.50082	0.000463831	0.00991731
Pck2	651.031	-0.453338	0.129516	-3.50025	0.000464824	0.00992467
Tagln2	2764.67	-0.424661	0.121366	-3.49901	0.00046698	0.00995683
Btla	61.3785	1.16432	0.332845	3.49809	0.000468611	0.0099777
Snx11	672.145	0.439922	0.125813	3.49662	0.000471188	0.0100186
Ndufaf4	1679.79	-0.354228	0.101364	-3.49462	0.000474744	0.0100408
Phlda2	325.058	-0.773339	0.221286	-3.49475	0.000474503	0.0100408
Rnf167	1499.33	0.389215	0.111378	3.49455	0.000474856	0.0100408
Tmem43	1240.14	0.408437	0.116876	3.49462	0.000474745	0.0100408
AF357359	151.568	0.700648	0.200686	3.49128	0.000480721	0.0101368
Dynlt3	357.814	-0.548375	0.157064	-3.49142	0.000480458	0.0101368
Gnas	2003.21	-0.369885	0.10605	-3.48784	0.000486938	0.0102538
Mthfd2l	55.207	-1.1096	0.318273	-3.48633	0.0004897	0.0102978
Zfp809	919.489	0.448819	0.128821	3.48404	0.000493901	0.0103719
Gm5	12.2219	2.61349	0.750283	3.48333	0.000495212	0.0103852
Grik3	1000.53	-0.601653	0.172813	-3.48153	0.000498551	0.0104409
Scn3b	53.5966	1.10058	0.316321	3.47931	0.000502715	0.0105138
Plekhm1	722.685	0.46474	0.133639	3.47758	0.000505956	0.0105671
Purb	3645.03	0.43812	0.126075	3.47507	0.000510725	0.0106441
Rabep1	2388.74	0.409309	0.11779	3.47491	0.000511031	0.0106441
Pgam2	59.3871	1.07526	0.309511	3.47406	0.000512644	0.0106631
Ehhadh	173.478	0.735114	0.211793	3.47091	0.000518688	0.0107738
Trappc2	589.102	-0.435111	0.125372	-3.47056	0.00051937	0.0107738
Cdrt4	5.56925	4.88157	1.40689	3.46977	0.0005209	0.0107763
Gid4	1162.03	0.390348	0.112493	3.46998	0.000520492	0.0107763
Acot2	125.69	-0.754238	0.21741	-3.46919	0.000522029	0.0107851
Kdm5c	7373.24	-0.382017	0.110172	-3.46747	0.000525377	0.0108396
Prps1	4147.68	-0.428249	0.123568	-3.46568	0.000528891	0.0108974
Acpp	32.3627	1.42486	0.411261	3.4646	0.000531014	0.0109265
Bhlhb9	1992	-0.337495	0.0974793	-3.46222	0.000535746	0.011009
Gm20767	373.06	2.71101	0.783678	3.45934	0.000541503	0.0111124
Prdx4	2796.81	-0.47633	0.137916	-3.45377	0.000552802	0.0113291
Grik5	92.1476	-0.943025	0.27316	-3.45228	0.000555864	0.0113766
Dsp	337.286	-0.761558	0.221224	-3.44247	0.000576419	0.0117816
Cdk6	489.983	0.498295	0.144811	3.44101	0.000579556	0.0117984
Fam189a2	85.6887	0.925627	0.268945	3.44169	0.000578082	0.0117984
Gramd1a	603.585	-0.443908	0.129004	-3.44104	0.000579479	0.0117984
Kdr	50.9614	1.1262	0.327441	3.4394	0.000582998	0.0118527
Baiap2	497.231	0.449123	0.130657	3.43742	0.000587279	0.0119239
Cd24a	935.958	-0.577873	0.168245	-3.43471	0.000593192	0.0119819
Gabarapl2	12536.5	0.297661	0.0866572	3.43492	0.000592733	0.0119819
Gm13212	193.995	0.702945	0.204657	3.43475	0.000593094	0.0119819
Prkch	28.5589	1.77012	0.515368	3.43468	0.000593262	0.0119819
Igsf10	41.9191	-1.15982	0.337799	-3.43346	0.000595933	0.0120199
Emp1	3038.27	-0.508884	0.148355	-3.43018	0.000603191	0.0121503
Fntb	837.977	0.417995	0.12189	3.42928	0.000605188	0.0121745
Fstl1	1342.28	0.367188	0.107117	3.4279	0.000608264	0.0122204
Cct6b	28.8042	1.44948	0.423361	3.42375	0.000617643	0.0123819
Rsu1	909.608	-0.415064	0.121235	-3.42362	0.000617922	0.0123819
Snord34	4864.27	-0.418068	0.122137	-3.42295	0.000619464	0.0123966
Neat1	1222.75	0.629758	0.184017	3.42229	0.00062096	0.0124103
Wnt5b	292.906	0.584932	0.171133	3.418	0.000630837	0.0125912
Mypn	70.0441	1.06008	0.310282	3.41649	0.000634342	0.0126447
Elk3	141.681	-0.733363	0.214734	-3.41522	0.000637307	0.0126873
Tcstv1	28.7737	1.86997	0.547725	3.41406	0.00064002	0.0127248
Nup210l	108.045	0.819912	0.240627	3.4074	0.000655858	0.0130227
Llgl1	1794.25	0.363572	0.10673	3.40646	0.000658123	0.0130508
Tuba3b	49.3928	1.18957	0.349375	3.40485	0.000662	0.0131107
Fgfr2	53.1075	-1.22789	0.36073	-3.40389	0.000664338	0.01314
Arrdc3	1716.96	-0.422664	0.124209	-3.40284	0.000666883	0.0131733
Ube2z	3549.72	0.36654	0.107794	3.40037	0.000672942	0.0132759
Ankrd13b	90.1429	0.866609	0.255165	3.39627	0.000683116	0.0134592
Ribc1	253.4	-0.560201	0.165058	-3.39396	0.000688901	0.0135384
Zfp352	24.7631	1.8018	0.530874	3.39402	0.000688752	0.0135384
Hmha1	187.843	-0.643153	0.189636	-3.39152	0.000695064	0.013642
Gabra1	15.5783	2.4132	0.712316	3.38782	0.000704498	0.0138094
Lrriq4	233.104	0.654427	0.193329	3.38504	0.000711668	0.0139321
9930021J03Rik	487.044	0.425126	0.125609	3.38451	0.000713064	0.0139416
Cops3	3754.07	0.44941	0.132832	3.3833	0.000716213	0.0139853
Fam198b	223.862	0.696978	0.206066	3.3823	0.000718819	0.0140183
Canx	23143.5	0.285463	0.0845426	3.37656	0.000733988	0.0142836
Gm8300	326.662	3.03387	0.89854	3.37645	0.000734288	0.0142836
Gpr126	20.0592	1.83728	0.544383	3.37498	0.000738214	0.0143418
Grid2	40.3522	1.31889	0.390971	3.37336	0.000742569	0.0144081
Zswim5	104.777	0.846623	0.251095	3.37172	0.000746994	0.0144756
Nr6a1	1399.38	0.413322	0.12277	3.36662	0.000760942	0.0147087
Thy1	101.204	-0.833918	0.247693	-3.36673	0.00076064	0.0147087
Leprel4	161.714	-0.640837	0.190604	-3.36213	0.000773428	0.0149312
Foxr2	81.4938	-0.903735	0.269041	-3.3591	0.000781966	0.015058
Wdr81	284.826	0.701996	0.20897	3.35931	0.000781374	0.015058
Tnip1	535.66	0.420715	0.125273	3.35839	0.000783981	0.0150778
Ncam1	429.591	-0.455421	0.135633	-3.35774	0.000785812	0.0150941
Myo6	132.883	0.680299	0.202645	3.3571	0.000787645	0.0151103
Tex19.1	3984.86	0.327862	0.097723	3.35501	0.000793611	0.0152058
Fancb	859.091	-0.434673	0.129775	-3.34944	0.00080974	0.0154823
Utp6	4957.54	0.37412	0.1117	3.34933	0.00081007	0.0154823
Txlng	1928.21	-0.415412	0.124079	-3.34797	0.000814051	0.015539
Met	166.863	-0.62383	0.18647	-3.34547	0.000821424	0.0156602
Fbxl20	354.031	0.508959	0.152168	3.34471	0.000823691	0.0156645
Sema5b	300.001	-0.55478	0.165851	-3.34505	0.000822686	0.0156645
Jup	2843.05	0.311945	0.0933191	3.34278	0.000829448	0.0157358
Tex19.2	54.5396	1.04735	0.313351	3.34242	0.000830527	0.0157358
Zfp386	332.701	-0.53237	0.159273	-3.3425	0.000830273	0.0157358
Parp9	243.343	0.543324	0.162577	3.34195	0.000831934	0.015743
Foxh1	791.796	0.367685	0.110076	3.34027	0.000836973	0.0158188
Ankfy1	2647.98	0.351487	0.105299	3.33798	0.000843909	0.0159106
Trim2	1089.52	0.33949	0.101703	3.33804	0.000843716	0.0159106
Dnahc8	3057.89	0.510426	0.152989	3.33636	0.000848834	0.0159838
Eme1	953.11	0.43143	0.129349	3.3354	0.000851755	0.0159887
Madd	334.641	0.498247	0.149381	3.33542	0.000851708	0.0159887
Wrap53	885.164	0.410401	0.12305	3.33525	0.00085223	0.0159887
Ugp2	1129.99	0.426985	0.128222	3.33003	0.000868358	0.0162713
Usp51	73.8607	-0.938701	0.281989	-3.32886	0.000872016	0.0163199
Flcn	950.646	0.413708	0.124292	3.32852	0.000873082	0.0163199
Akr1b8	648.551	-0.524098	0.157488	-3.32786	0.000875162	0.0163389
Ugcg	1087.96	0.354594	0.106569	3.32736	0.000876733	0.0163482
Parp14	96.7654	0.779094	0.234294	3.32529	0.00088328	0.0164503
Cadm4	159.32	0.6199	0.186467	3.32446	0.000885907	0.0164592
Cstf3	1596.68	0.36339	0.109299	3.32473	0.000885047	0.0164592
Ogfod2	27.319	1.50814	0.454133	3.32093	0.000897192	0.0166486
Poldip2	2385.33	0.384319	0.115771	3.31966	0.000901286	0.0167043
Fabp3	843.55	0.443311	0.133618	3.31776	0.000907426	0.0167978
2700089E24Rik	776.004	-0.472375	0.142395	-3.31736	0.00090874	0.0168018
Slc13a5	90.6746	-0.912208	0.275109	-3.3158	0.000913808	0.0168751
Pfkfb3	324.934	-0.532616	0.160715	-3.31404	0.000919599	0.0169616
Zfp39	290.208	0.498556	0.150486	3.31298	0.000923082	0.0170054
Gjb5	653.807	0.486203	0.146968	3.30823	0.00093888	0.0172756
Magea5	8.94061	2.92519	0.885535	3.30331	0.000955511	0.0175581
Serpinb6a	1482.94	-0.502598	0.152164	-3.30301	0.000956525	0.0175581
Gm4636	3100.1	-0.321156	0.0972797	-3.30136	0.000962159	0.0176403
Zfp40	260.19	-0.544595	0.165125	-3.29807	0.000973523	0.0178274
Ccdc102a	283.186	-0.562815	0.170719	-3.29673	0.000978177	0.0178912
AI427809	26.7317	1.45672	0.442463	3.2923	0.000993714	0.0180985
Grcc10	1451.72	0.384926	0.116925	3.29208	0.000994497	0.0180985
Map2k4	1398.88	0.337984	0.102671	3.2919	0.000995119	0.0180985
Obox6	11.2654	2.52995	0.768558	3.29182	0.000995425	0.0180985
Srl	581.008	0.389539	0.118323	3.29217	0.000994191	0.0180985
Trim75	14.1809	2.67348	0.812799	3.28923	0.00100463	0.0182441
Pin4	2926.68	-0.428511	0.130305	-3.28851	0.00100719	0.0182691
Zdhhc15	991.227	-0.423527	0.128881	-3.28618	0.00101555	0.018399
Cd180	27.9973	1.4779	0.449855	3.28527	0.00101883	0.0184366
2310067B10Rik	412.14	0.459142	0.139786	3.28462	0.00102121	0.0184578
Atxn1l	574.525	-0.560782	0.170843	-3.28244	0.00102914	0.0185792
Kcns2	17.7134	1.75018	0.533356	3.28146	0.00103272	0.0186218
Cdo1	194.392	0.581107	0.177144	3.28042	0.00103651	0.0186258
Eng	315.322	0.525667	0.160245	3.2804	0.00103659	0.0186258
Sema6b	64.8096	0.92515	0.281975	3.28096	0.00103453	0.0186258
Mthfd1	9363.22	-0.268064	0.0818329	-3.27575	0.00105381	0.0188908
Npepps	2149.74	0.364957	0.111405	3.27594	0.00105311	0.0188908
Gpr133	61.4288	-0.943157	0.288054	-3.27423	0.00105949	0.0189483
Parp8	43.6872	-1.21839	0.372094	-3.27442	0.0010588	0.0189483
Tcstv3	117.435	2.87947	0.879575	3.27371	0.00106145	0.0189611
Azi1	281.885	0.492019	0.150414	3.27111	0.00107127	0.0190921
Sncg	91.1162	0.847115	0.258945	3.27141	0.00107011	0.0190921
Lrp11	715.43	0.455948	0.139407	3.27064	0.00107306	0.0191017
Apcdd1	155.796	0.647637	0.198058	3.26994	0.00107572	0.0191268
Lhfpl2	204.644	0.638873	0.195404	3.2695	0.00107737	0.0191339
Cluh	5211.65	0.349582	0.107037	3.26601	0.00109076	0.0192949
Epx	15.4965	2.02142	0.618867	3.26632	0.00108955	0.0192949
Hpcal4	103.525	0.784873	0.240294	3.2663	0.00108963	0.0192949
Mpg	559.893	0.415186	0.127131	3.26582	0.00109148	0.0192949
Gm4971	95.696	2.96235	0.908625	3.26025	0.00111313	0.0196551
Dcp2	6219.29	-0.322165	0.0988963	-3.2576	0.00112358	0.0198167
Kremen1	285.389	0.545586	0.167608	3.25512	0.00113343	0.0199526
Rap1gap2	89.7196	0.807773	0.248163	3.25501	0.00113389	0.0199526
Ntf3	6.05566	-3.8334	1.18026	-3.24794	0.00116243	0.0204313
Lipc	48.5739	-1.04618	0.322336	-3.24562	0.00117196	0.0205752
Gm7102	1332.25	1.84638	0.569004	3.24494	0.00117477	0.0206009
Chd7	785.149	0.465717	0.14356	3.24405	0.00117843	0.0206415
Gm2022	340.842	2.82791	0.871872	3.24349	0.00118074	0.0206583
Flt1	11.8689	-2.17661	0.671257	-3.24258	0.00118452	0.0206822
Il2rg	65.7381	-1.02136	0.314992	-3.24251	0.00118481	0.0206822
Acot9	3448.05	-0.319095	0.0984321	-3.24178	0.00118786	0.0207046
Huwe1	24050	-0.426501	0.131573	-3.24155	0.0011888	0.0207046
Plcg1	1057.88	0.352639	0.108837	3.24007	0.00119501	0.020789
Tex16	17.9658	-1.73987	0.537044	-3.23972	0.00119647	0.0207908
Padi2	427.49	-0.474491	0.14648	-3.23929	0.00119828	0.0207987
Lpar2	270.415	-0.514103	0.158772	-3.238	0.0012037	0.020822
Oxct1	1576.97	-0.312676	0.0965617	-3.23809	0.00120331	0.020822
Smyd4	734.697	0.371537	0.114734	3.23826	0.00120262	0.020822
Ank2	158.162	-0.737647	0.227977	-3.23562	0.00121377	0.0209725
Cldn5	27.2562	1.3907	0.430052	3.2338	0.00122154	0.021083
Cwc25	829.481	0.376005	0.116348	3.23174	0.00123037	0.0212114
Gps1	4582.27	0.437787	0.13549	3.23115	0.00123294	0.0212318
H6pd	587.531	-0.439968	0.136253	-3.22906	0.00124198	0.0213395
Zfyve26	753.039	0.360964	0.111785	3.2291	0.00124181	0.0213395
Nid1	2119.7	0.31519	0.0976563	3.22755	0.00124857	0.0214286
Gm4858	16.3371	2.11957	0.656841	3.22692	0.0012513	0.0214515
Chd4	15457.9	-0.30839	0.0956287	-3.22487	0.00126028	0.0215813
Mt2	6189.44	-0.551361	0.17104	-3.22358	0.00126598	0.0216304
P2rx7	146.175	-0.758313	0.235231	-3.2237	0.00126547	0.0216304
Ctsa	729.926	0.443095	0.137609	3.21996	0.00128207	0.0218809
Slu7	1569.07	0.375317	0.116801	3.21331	0.00131214	0.0223693
Fig4	1712.84	0.4601	0.143517	3.20589	0.00134648	0.022929
Larp1b	210.303	0.565147	0.176303	3.20555	0.00134807	0.0229307
Sh3gl3	144.909	-0.706062	0.22036	-3.20413	0.00135473	0.0230184
Nfix	44.5234	1.03757	0.323883	3.20352	0.00135758	0.0230412
Narg2	780.035	-0.413131	0.129039	-3.20159	0.0013667	0.0231704
Slc16a5	41.6245	1.16877	0.365226	3.20012	0.00137372	0.0232389
Tktl1	18.2984	1.65848	0.518257	3.2001	0.00137378	0.0232389
Tmem231	1113.51	0.377562	0.118025	3.19899	0.00137908	0.0233028
A2m	366.92	-0.629368	0.196767	-3.19855	0.00138122	0.0233133
D2hgdh	99.6111	0.953369	0.298196	3.19712	0.00138805	0.0234028
Sgcz	7.60163	2.97307	0.930486	3.19518	0.00139746	0.0235354
Defb30	12.1403	-2.27866	0.713496	-3.19366	0.00140482	0.0236335
Nrxn2	103.331	-0.749608	0.234741	-3.19334	0.00140637	0.0236335
Hint1	6552.54	0.35969	0.112693	3.19176	0.00141409	0.0237365
Kcnj12	361.731	0.496973	0.15572	3.19145	0.0014156	0.0237365
Zfp746	549.011	0.435561	0.136499	3.19094	0.00141813	0.0237528
BC016423	2018.25	-0.328276	0.102994	-3.18734	0.00143587	0.0240237
Slc29a3	294.552	0.601502	0.188759	3.18661	0.00143951	0.0240583
Pus7l	403.102	-0.424395	0.13322	-3.18566	0.00144425	0.0241113
Dusp3	387.257	0.464562	0.145873	3.1847	0.00144903	0.0241648
Prpf8	17846.5	0.313082	0.0984523	3.18004	0.00147254	0.0245301
Glod4	2552.9	0.368982	0.116052	3.17944	0.00147559	0.024545
Ninl	1025.75	0.412737	0.129823	3.17924	0.00147664	0.024545
Tprkb	1441.3	-0.319587	0.100989	-3.16458	0.00155305	0.0257871
Polh	508.63	-0.420196	0.132849	-3.16296	0.00156172	0.0259029
Enpp4	265.005	-0.495824	0.15689	-3.16034	0.00157587	0.0261093
Nsf	2475.99	0.318023	0.100701	3.15809	0.00158806	0.0262829
9130011E15Rik	391.764	0.459031	0.145407	3.15688	0.0015947	0.0263642
Mcm3ap	3300.19	0.308174	0.0977757	3.15185	0.00162239	0.0267931
Emilin2	22.7627	1.44991	0.460538	3.1483	0.00164223	0.0270915
Prr11	600.005	0.387578	0.123164	3.14684	0.00165044	0.0271976
Jam3	494.894	0.434991	0.138304	3.14518	0.00165984	0.027323
Csrnp2	882.731	0.381007	0.121181	3.14413	0.00166584	0.0273631
Zbtb32	315.37	0.525026	0.16698	3.14425	0.00166514	0.0273631
Adap2	70.6375	0.83317	0.265201	3.14166	0.00167995	0.0275652
Nmt1	4356.87	0.353679	0.112653	3.13956	0.00169202	0.0277335
Mbtps2	874.266	-0.435171	0.138642	-3.13881	0.00169633	0.0277744
Ceacam10	9.01149	2.64826	0.843977	3.13783	0.00170203	0.0278381
Tbx18	41.1145	1.10405	0.352046	3.13609	0.00171217	0.027974
Zbtb46	80.5383	0.841123	0.268366	3.13423	0.00172303	0.0281214
Gm8994	278.603	2.62324	0.837116	3.13367	0.00172637	0.0281456
Tefm	714.482	0.417047	0.133099	3.13336	0.00172819	0.0281456
5430417L22Rik	132.569	0.638017	0.203667	3.13265	0.00173238	0.0281839
Pkm	59951.1	-0.394356	0.126064	-3.12822	0.00175871	0.0285818
Asz1	24.3069	1.50459	0.481315	3.126	0.00177204	0.028768
Zswim8	319.24	0.511325	0.163595	3.12555	0.00177475	0.0287814
Cdx1	575.967	0.51681	0.165415	3.12431	0.0017822	0.0288716
1700042O10Rik	158.33	-0.661016	0.211688	-3.12259	0.00179267	0.0289699
Cdc42ep5	155.772	-0.620751	0.198772	-3.12292	0.00179064	0.0289699
Itgae	139.518	0.601984	0.192816	3.12207	0.00179583	0.0289699
Maoa	2089.68	-0.301532	0.0965761	-3.12222	0.00179493	0.0289699
Dtx3	440.404	-0.407871	0.130741	-3.11968	0.0018105	0.029145
Odf2l	180.68	-0.590671	0.189323	-3.11991	0.00180909	0.029145
Acvrl1	50.1703	-1.32452	0.424668	-3.11895	0.00181498	0.0291865
Prrt3	204.649	0.596221	0.191219	3.118	0.00182084	0.0292499
Dio3	80.045	-0.791298	0.253917	-3.11637	0.00183092	0.0293811
Atrx	12393.7	-0.402228	0.129112	-3.11533	0.00183738	0.0294539
Atp6v0a1	589.635	0.375256	0.120517	3.11372	0.00184745	0.0295534
Mmp11	438.183	-0.443721	0.142498	-3.11387	0.0018465	0.0295534
Clcnkb	50.131	1.07312	0.345046	3.11009	0.0018703	0.0298108
Cryge	52.8376	1.03897	0.334007	3.11063	0.00186687	0.0298108
Gm805	11.4819	2.40334	0.772797	3.10993	0.00187133	0.0298108
Phf8	1238.05	-0.431274	0.138658	-3.11035	0.00186864	0.0298108
Dennd1c	29.7353	-1.29462	0.416637	-3.10732	0.0018879	0.0300434
Slc6a1	182.251	0.750667	0.241694	3.10585	0.0018973	0.0301618
Cdc42se2	2199.8	0.32509	0.104683	3.10548	0.00189973	0.0301691
4930558C23Rik	9.4427	2.62343	0.844895	3.10504	0.00190255	0.0301726
Stk10	955.673	0.364423	0.117373	3.10483	0.0019039	0.0301726
Ccng1	8158.49	0.282586	0.0910603	3.10328	0.00191389	0.030281
Mxra8	92.6005	0.786939	0.253593	3.10316	0.00191469	0.030281
Neurl4	1448.31	0.363889	0.117308	3.10201	0.00192213	0.0303673
Ankrd22	6.51077	3.51637	1.13392	3.10107	0.00192826	0.0304013
Ldha	20203.8	-0.446528	0.143989	-3.10113	0.00192785	0.0304013
Ltbp2	13.2627	1.95362	0.630602	3.09803	0.00194811	0.0306828
Tlcd1	628.272	0.392652	0.126807	3.09644	0.00195857	0.0308157
Prss50	59.6703	0.973534	0.314521	3.09529	0.00196623	0.0309045
Cyp51	2094.13	-0.326416	0.105469	-3.0949	0.00196877	0.0309128
Tmem132d	27.4966	1.3223	0.427533	3.09286	0.00198236	0.0310942
Pelp1	2750.27	0.289308	0.0935792	3.09158	0.00199095	0.031197
Cpd	600.408	0.40275	0.130483	3.0866	0.0020246	0.0316509
Nudcd3	2919.07	0.293267	0.0950361	3.08585	0.00202971	0.0316509
Pir	1126.17	-0.372861	0.120832	-3.08577	0.00203026	0.0316509
Slc6a8	1875.51	0.357953	0.115999	3.08582	0.0020299	0.0316509
Ttll6	68.324	0.879281	0.284932	3.08593	0.00202914	0.0316509
9530068E07Rik	751.197	0.349915	0.113433	3.08478	0.00203704	0.0317244
Ptchd3	15.9543	2.30237	0.746846	3.08279	0.00205071	0.0318952
Tnfaip1	1307.98	0.350406	0.113673	3.08258	0.00205217	0.0318952
1700108F19Rik	11.6138	2.33575	0.757867	3.08201	0.00205611	0.0319239
Sos2	152.015	0.596391	0.193531	3.08164	0.00205867	0.0319313
Abr	1153.63	0.394082	0.1279	3.08116	0.00206194	0.0319497
Smpdl3b	465.907	0.38907	0.126355	3.07919	0.00207564	0.0321294
Cd63	967.483	0.394985	0.128311	3.07835	0.00208153	0.032188
2310009A05Rik	339.867	-0.436439	0.141928	-3.07508	0.00210447	0.0325099
Slc6a15	352.262	0.424324	0.138149	3.07149	0.00212991	0.0328697
Spag5	2367.66	0.337515	0.109949	3.06974	0.00214245	0.03303
Calml4	148.339	-0.765118	0.249321	-3.06881	0.00214912	0.0330995
Smurf2	977.959	0.33779	0.110085	3.06845	0.00215175	0.0331066
Socs1	41.8179	1.10851	0.36148	3.06658	0.00216521	0.0332803
Gm5662	70.6913	2.72133	0.887611	3.06591	0.00217012	0.0333223
Gm6329	5.52921	3.54734	1.15735	3.06505	0.00217636	0.0333846
Spats1	215.954	0.543063	0.177334	3.06237	0.00219588	0.0336504
Grk5	93.3647	0.72437	0.236676	3.06059	0.00220898	0.0338173
Sun2	449.911	0.409386	0.133803	3.05962	0.00221618	0.0338936
Wisp1	48.111	-1.12216	0.366847	-3.05893	0.00222129	0.0339379
Mdfi	113.375	-0.827823	0.270685	-3.05826	0.00222629	0.0339803
Smcr7	451.923	0.414622	0.13571	3.05521	0.002249	0.0342927
Fnip1	1392.4	0.317318	0.103902	3.05401	0.00225806	0.0343966
Alox8	201.046	0.618605	0.202871	3.04926	0.00229407	0.0349072
Vrtn	63.5997	-0.908919	0.298105	-3.04899	0.00229614	0.0349072
4732490B19Rik	5.91626	-3.45565	1.13351	-3.04863	0.00229886	0.0349139
B3galtl	63.7976	0.828292	0.271801	3.04742	0.00230814	0.0349891
H3f3b	24457.1	0.269651	0.0884946	3.04709	0.00231067	0.0349891
Tti1	1333.91	-0.403122	0.132294	-3.04717	0.00231009	0.0349891
Sc5d	681.266	-0.393209	0.129066	-3.04658	0.00231464	0.0350146
Cdx2	90.2975	0.723267	0.237469	3.04573	0.00232117	0.0350289
Mgat3	269.743	0.496742	0.16309	3.04581	0.00232056	0.0350289
Mprip	3262.23	0.34561	0.11348	3.04556	0.00232245	0.0350289
Tvp23b	929.302	0.351178	0.115339	3.04474	0.00232882	0.0350905
Smcr8	2310.84	0.323544	0.106355	3.04213	0.00234914	0.0353619
Psmb6	11400	0.299449	0.0984553	3.04147	0.00235423	0.0353688
Rgs12	434.66	0.405956	0.133471	3.04154	0.00235371	0.0353688
Aspscr1	1345.31	0.323075	0.106287	3.03965	0.00236851	0.0355486
Slc4a4	24.0854	1.49773	0.492808	3.03918	0.00237227	0.0355701
Tmem151b	175.977	-0.583634	0.192062	-3.03878	0.00237539	0.035582
Lamc1	7103.51	0.262013	0.0863493	3.03434	0.00241059	0.0360741
Ei24	2025.42	0.283347	0.0933998	3.0337	0.00241578	0.0360981
Ezh1	700.978	0.419977	0.138444	3.03355	0.00241692	0.0360981
Capn3	70.282	0.858188	0.282977	3.03271	0.00242369	0.0361288
Mpdu1	2137.15	0.472535	0.155806	3.03285	0.00242256	0.0361288
Fhl2	14.4503	-1.81088	0.598153	-3.02745	0.00246629	0.036709
Slc30a2	895.801	-0.347668	0.114844	-3.02731	0.00246741	0.036709
Spin2	144.924	-0.58815	0.194374	-3.02587	0.00247916	0.036848
Arglu1	3325.53	-0.308757	0.102141	-3.02285	0.00250403	0.0371242
Mira	28.2437	1.28761	0.425973	3.02276	0.00250482	0.0371242
Rps27a	50255.8	0.324262	0.107275	3.02274	0.00250501	0.0371242
Dna2	1704.58	-0.285688	0.0945377	-3.02194	0.00251157	0.0371853
Eml2	420.199	0.474695	0.157104	3.02154	0.00251492	0.0371989
Tbrg4	3220.98	0.298416	0.0988353	3.01933	0.00253337	0.0374357
Lrrc45	326.325	0.485606	0.160862	3.01878	0.00253794	0.0374671
Mfsd7c	231.183	0.581068	0.192517	3.01826	0.00254232	0.0374955
Dppa3	37.3456	1.08103	0.358287	3.01721	0.00255114	0.0375196
Fam178b	233.372	0.519352	0.172131	3.01719	0.0025513	0.0375196
Prkar1a	2519.1	0.291294	0.0965381	3.0174	0.00254957	0.0375196
Adcy9	51.7323	0.979519	0.325036	3.01357	0.00258193	0.0377862
Gpha2	20.792	1.72409	0.571955	3.01439	0.00257497	0.0377862
Gskip	198.939	-0.533213	0.176934	-3.01363	0.00258144	0.0377862
Med11	849.815	0.359814	0.11939	3.01377	0.00258023	0.0377862
Tug1	2870.84	0.283355	0.0940348	3.0133	0.00258424	0.0377862
Twist1	64.1212	-0.972281	0.322652	-3.0134	0.00258337	0.0377862
B3gnt5	567.019	-0.446911	0.148445	-3.01061	0.0026072	0.0380855
Ccdc138	235.882	-0.535795	0.178016	-3.00981	0.00261409	0.0381134
Rnf113a1	151.029	-0.57561	0.191238	-3.00991	0.00261323	0.0381134
Bdh1	1718.63	0.347789	0.115578	3.00913	0.00261995	0.0381504
Ppp1r9a	899.478	-0.437358	0.145353	-3.00894	0.00262161	0.0381504
9130017N09Rik	45.9244	1.02516	0.340829	3.00783	0.0026312	0.0382537
Cpeb4	135.237	0.653904	0.217435	3.00735	0.00263532	0.0382772
Usp17ld	5.10001	4.04484	1.34518	3.00692	0.00263913	0.0382962
Kif5a	164.009	0.602847	0.200509	3.00658	0.00264204	0.038302
Hist1h2ba	576.535	-0.446665	0.14859	-3.00603	0.00264683	0.0383235
Mapk4	152.812	-0.61287	0.203893	-3.00583	0.00264853	0.0383235
Ccdc50	1272.3	-0.309281	0.102999	-3.00274	0.00267557	0.0386418
Rnft1	675.302	0.365343	0.121662	3.00293	0.00267394	0.0386418
1700097N02Rik	891.777	0.464824	0.154824	3.00226	0.00267979	0.0386663
Rptor	1270.13	0.356685	0.118872	3.00058	0.00269462	0.0388436
Ypel2	342.882	-0.470677	0.156912	-2.99963	0.0027031	0.0389292
Lrfn4	351.077	0.443902	0.14801	2.99913	0.00270756	0.0389435
Smim15	1913.51	-0.31203	0.104047	-2.99894	0.00270918	0.0389435
Eea1	329.094	0.439611	0.146613	2.99845	0.00271357	0.03897
Pdgfc	160.399	0.650333	0.217083	2.99578	0.00273746	0.0392763
Mvp	654.05	0.439439	0.146727	2.99495	0.00274493	0.0393098
Syngr2	946.836	0.38605	0.128891	2.99517	0.00274289	0.0393098
F2rl1	1158.29	-0.324528	0.108434	-2.99285	0.00276386	0.0395438
Pitpna	1244.8	0.400541	0.133872	2.99197	0.00277184	0.0396211
Cr1l	543.148	0.43768	0.146337	2.99089	0.00278161	0.0397236
Atxn10	3883.33	-0.347371	0.116161	-2.99043	0.00278588	0.0397474
Clstn1	1551.13	0.299484	0.100163	2.98997	0.00279001	0.0397693
9530051G07Rik	18.6187	-1.58211	0.529757	-2.98648	0.00282208	0.0401446
Ccdc3	260.601	0.503263	0.168512	2.98652	0.00282171	0.0401446
Pgs1	1280.85	0.313999	0.105148	2.98625	0.0028242	0.0401446
Slc30a4	192.101	-0.554881	0.185943	-2.98414	0.00284376	0.040385
Ankrd36	10.6125	2.10868	0.706921	2.98291	0.00285521	0.0405101
BC030867	575.699	0.402644	0.135	2.98255	0.00285855	0.0405199
Samd9l	84.6493	-0.885477	0.297049	-2.98091	0.00287392	0.0407002
Aatf	2452.9	0.333937	0.112056	2.9801	0.00288158	0.0407709
Gpa33	736.352	0.421763	0.141564	2.97931	0.002889	0.0408382
M1ap	427.546	0.445105	0.149537	2.97655	0.00291513	0.0411695
Htra2	1038.18	-0.316465	0.106391	-2.97454	0.0029343	0.0413259
Piga	2010.51	-0.280784	0.0943788	-2.97508	0.00292916	0.0413259
Syt13	10.8424	-2.22203	0.74695	-2.97481	0.00293171	0.0413259
Rnf187	2899.59	0.335793	0.112985	2.97201	0.00295859	0.0416297
D630023F18Rik	239.041	0.475509	0.160118	2.96974	0.0029805	0.0418995
Flrt2	172.553	0.645104	0.217321	2.96844	0.00299316	0.0419797
Gusb	544.887	0.408102	0.137486	2.96831	0.00299443	0.0419797
Med24	1671.54	0.310674	0.104651	2.96866	0.00299099	0.0419797
Cyp2ab1	12.5869	1.94935	0.656896	2.96752	0.00300212	0.042049
Sh3d19	814.766	0.427831	0.144191	2.96712	0.00300601	0.0420649
P4ha1	614.627	-0.521552	0.17586	-2.96571	0.00301981	0.0422195
Trim12c	90.7963	0.749429	0.252743	2.96518	0.00302502	0.0422537
Atg13	452.872	0.410605	0.138503	2.96459	0.00303083	0.0422962
Ly6e	1111.46	0.387462	0.130773	2.96285	0.00304803	0.0424976
Fam3c	1404.67	-0.329415	0.111304	-2.95959	0.00308045	0.0429105
2900011O08Rik	645.637	-0.37493	0.126724	-2.95863	0.00309013	0.0430062
Tmed4	773.689	0.346531	0.117151	2.958	0.00309646	0.0430551
Tmem45a	147.933	0.635966	0.215283	2.95409	0.00313592	0.0435642
Pank3	2779.68	0.304091	0.102986	2.95275	0.00314959	0.0437145
Glmn	583.536	-0.3647	0.123671	-2.94897	0.0031884	0.044213
Snx25	180.318	0.637559	0.2164	2.9462	0.00321701	0.0445291
Tmem101	825.21	0.335091	0.113726	2.94648	0.00321414	0.0445291
1810022K09Rik	3587.78	-0.282884	0.0960735	-2.94446	0.0032352	0.0447405
Pcsk6	1339.03	0.305424	0.103759	2.94359	0.00324431	0.044826
Arhgdia	6653.83	0.29596	0.100617	2.94145	0.00326684	0.0450665
Hr	82.2701	0.846778	0.287885	2.94137	0.00326761	0.0450665
Vasp	3374.66	-0.273897	0.093157	-2.94016	0.00328043	0.0452026
Slc37a1	388.286	0.408916	0.139098	2.93976	0.00328467	0.0452203
B4galt5	1744.33	-0.31101	0.105852	-2.93816	0.00330166	0.0454134
Arhgef10	336.607	-0.423396	0.144169	-2.93681	0.0033161	0.0455711
Tnnc2	17.7634	-1.84988	0.630339	-2.93474	0.00333826	0.0458345
Ildr1	1120.39	-0.308095	0.105014	-2.93384	0.00334794	0.0459128
Rdh1	105.752	0.758583	0.25858	2.93366	0.00334996	0.0459128
Lnpep	1444.75	0.362442	0.123616	2.932	0.00336787	0.0461055
Phldb1	533.89	-0.471527	0.160832	-2.9318	0.00337005	0.0461055
Naglu	53.4808	0.924671	0.31553	2.93053	0.00338383	0.0462527
Pecam1	2081.11	0.341611	0.116699	2.92729	0.00341935	0.0466966
Mettl14	709.929	-0.375266	0.12821	-2.92697	0.00342281	0.0467021
Kcnq2	61.1109	0.910782	0.311584	2.92307	0.00346596	0.0472488
Rab11fip1	697.558	0.337843	0.115612	2.9222	0.00347564	0.0473386
Rcn3	209.667	0.609805	0.208734	2.92145	0.0034841	0.0474116
Abracl	1001.58	-0.351736	0.120426	-2.92076	0.00349174	0.0474735
Slc4a3	156.527	-0.608485	0.20842	-2.91952	0.00350573	0.0476213
Pes1	6832.2	0.304418	0.10434	2.91755	0.00352794	0.0478381
Supt6	4657.51	0.337156	0.115556	2.91767	0.00352655	0.0478381
Cbx8	61.6646	0.83567	0.286603	2.91577	0.00354807	0.0480685
Apof	35.6506	1.05839	0.363298	2.91329	0.00357637	0.048409
Arl5c	143.733	0.616459	0.211632	2.91289	0.00358106	0.0484297
Ggh	333.825	-0.424256	0.145668	-2.91249	0.00358564	0.0484489
Apoe	3059.35	-0.285467	0.0980795	-2.91057	0.00360773	0.0486287
Cpxm2	15.9396	1.68012	0.577155	2.91103	0.00360234	0.0486287
Sox15	90.1008	0.717016	0.246355	2.9105	0.00360848	0.0486287
Hoxa7	21.5733	1.45481	0.500067	2.90923	0.0036232	0.0487413
Mesdc1	430.074	-0.435137	0.149567	-2.90932	0.00362218	0.0487413
Scmh1	68.4371	0.799636	0.274905	2.90877	0.00362851	0.0487699
Ace	20.3739	1.52209	0.523498	2.90754	0.00364289	0.0489201
Wdr20b	30.9401	1.20519	0.414732	2.90596	0.00366128	0.0491241
Hectd3	442.294	0.417848	0.143975	2.90222	0.00370531	0.0496279
Ngb	45.6898	0.989597	0.340974	2.90226	0.0037048	0.0496279
Efcab12	161.668	0.543412	0.187295	2.90138	0.00371528	0.0496819
Nbea	309.388	-0.451651	0.15567	-2.90133	0.00371584	0.0496819
Zswim7	677.143	0.39636	0.136653	2.90049	0.00372579	0.0497715
