# Supplementary material for: Members of an array of zinc finger proteins specify distinct Hox chromatin boundaries
Source: Mol Cell. Author manuscript; Available in PMC 2024 Dec 3. (PMC11613955; doi:10.1016/j.molcel.2024.08.007)
Supplement: 4 — Table S3. Gene ontology analysis in WT vs Patz1 KO mESCs, related to Figure 4 [file NIHMS2020155-supplement-4.xlsx]

## Sheet: Table S3
Table S3. Gene Ontology Analysis in WT vs Patz1 KO mESCs
Analysis Type:	PANTHER Overrepresentation Test (Released 20220712)
Annotation Version and Release Date:	PANTHER version 17.0 Released 2022-02-22
Analyzed List:	Client Text Box Input (Mus musculus)	There are duplicate IDs in the file. The unique set of IDs will be used.
Reference List:	Mus musculus (all genes in database)
Test Type:	FISHER
Correction:	FDR
PANTHER GO-Slim Biological Process	Mus musculus - REFLIST (21997)	Client Text Box Input (1066)	Client Text Box Input (expected)	Client Text Box Input (over/under)	Client Text Box Input (fold Enrichment)	Client Text Box Input (raw P-value)	Client Text Box Input (FDR)
male meiotic nuclear division (GO:0007140)	9	5	0.44	+	11.46	0.000295	0.0312
gamete generation (GO:0007276)	136	19	6.59	+	2.88	0.000102	0.0189
male gamete generation (GO:0048232)	115	16	5.57	+	2.87	0.000365	0.0337
multicellular organismal reproductive process (GO:0048609)	140	19	6.78	+	2.8	0.000143	0.0187
cellular process involved in reproduction in multicellular organism (GO:0022412)	126	17	6.11	+	2.78	0.000334	0.0323
multicellular organism reproduction (GO:0032504)	152	20	7.37	+	2.72	0.000141	0.0196
sexual reproduction (GO:0019953)	164	20	7.95	+	2.52	0.000509	0.0452
anatomical structure development (GO:0048856)	1281	95	62.08	+	1.53	8.72e-05	0.0193
developmental process (GO:0032502)	1430	106	69.3	+	1.53	3.08e-05	0.0114
cellular component organization (GO:0016043)	2624	175	127.16	+	1.38	2.79e-05	0.0206
cellular component organization or biogenesis (GO:0071840)	2745	179	133.03	+	1.35	7.22e-05	0.02
immune system process (GO:0002376)	999	19	48.41	-	0.39	2.63e-06	0.00292
G protein-coupled receptor signaling pathway (GO:0007186)	605	10	29.32	-	0.34	8.33e-05	0.0206
immune response (GO:0006955)	824	11	39.93	-	0.28	1.35e-07	0.000299
positive regulation of immune system process (GO:0002684)	379	5	18.37	-	0.27	0.000524	0.0447
response to bacterium (GO:0009617)	356	4	17.25	-	0.23	0.000332	0.0335
regulation of immune response (GO:0050776)	344	3	16.67	-	0.18	0.000141	0.0223
defense response to bacterium (GO:0042742)	297	2	14.39	-	0.14	0.000141	0.0209
positive regulation of immune response (GO:0050778)	311	2	15.07	-	0.13	0.000104	0.0177
immune response-regulating cell surface receptor signaling pathway (GO:0002768)	243	1	11.78	-	0.08	0.000292	0.0341
immune response-regulating signaling pathway (GO:0002764)	266	1	12.89	-	0.08	9.13e-05	0.0184
immune response-activating cell surface receptor signaling pathway (GO:0002429)	239	0	11.58	-	< 0.01	2.93e-05	0.0163
immune response-activating signal transduction (GO:0002757)	239	0	11.58	-	< 0.01	2.93e-05	0.013
B cell receptor signaling pathway (GO:0050853)	186	0	9.01	-	< 0.01	0.000293	0.0325
antigen receptor-mediated signaling pathway (GO:0050851)	220	0	10.66	-	< 0.01	6.11e-05	0.0194
phagocytosis, engulfment (GO:0006911)	185	0	8.97	-	< 0.01	0.000289	0.0357
