# Supplementary material for: Members of an array of zinc finger proteins specify distinct Hox chromatin boundaries
Source: Mol Cell. Author manuscript; Available in PMC 2024 Dec 3. (PMC11613955; doi:10.1016/j.molcel.2024.08.007)
Supplement: 5 — Table S4. RNA-seq expression values in WT vs Patz1 KO MNs, related to Figure 5 [file NIHMS2020155-supplement-5.xlsx]

## Sheet: Table S4
Table S4. RNA-seq Expression Values in WT vs Patz1 KO MNs
Gene Symbol	baseMean	log2FoldChange	lfcSE	stat	pvalue	padj
Col4a1	5019.25	3.22459	0.11384	28.3256	1.67379e-176	2.65179e-172
Grb10	3577.58	3.00026	0.107826	27.8251	2.15543e-170	1.70742e-166
Slc16a3	1221.36	-3.37196	0.152358	-22.1317	1.56408e-108	8.25992e-105
Col4a2	2163.56	2.57954	0.117228	22.0044	2.6115e-107	1.03435e-103
Ldha	5493.1	-2.59669	0.118342	-21.9423	1.02647e-106	3.25246e-103
Col3a1	917.603	3.2293	0.149119	21.6559	5.35268e-104	1.41337e-100
Mageb16	961.121	-3.03186	0.142593	-21.2623	2.53617e-100	5.74007e-97
Lamb1	1177.13	2.90168	0.139624	20.7821	6.28979e-96	1.24561e-92
Ddc	3495.22	-2.19825	0.105874	-20.7629	9.36521e-96	1.64859e-92
Vtn	526.281	3.88274	0.18868	20.5784	4.28641e-94	6.79096e-91
Pgk1	17125	-2.27078	0.111666	-20.3354	6.25776e-92	9.01289e-89
Eno2	1002.89	-2.84516	0.140181	-20.2963	1.38504e-91	1.8286e-88
Pdk1	941.412	-2.78821	0.141978	-19.6383	7.27864e-86	8.87043e-83
Plagl1	2788.73	2.19453	0.113367	19.3577	1.75466e-83	1.98564e-80
Fbn2	1472.54	2.42053	0.127771	18.9444	4.91603e-80	5.19231e-77
Dsp	615.123	3.13982	0.165778	18.9399	5.35413e-80	5.30159e-77
Cyp1b1	468.972	3.69438	0.196136	18.8358	3.84227e-79	3.58077e-76
Nefm	3209.38	2.27365	0.12152	18.7102	4.09205e-78	3.60168e-75
Tpi1	8538.39	-2.04398	0.109405	-18.6826	6.8614e-78	5.72133e-75
Gpr162	1217.16	-2.63111	0.141953	-18.5351	1.07571e-76	8.52125e-74
Zfp629	1007.04	2.68403	0.145458	18.4522	5.0039e-76	3.77508e-73
Pfkl	2581.78	-1.91887	0.106874	-17.9544	4.42963e-72	3.18994e-69
Gpm6b	7358.13	-1.63881	0.0919175	-17.8291	4.20085e-71	2.89365e-68
Gprasp2	2342.88	-1.89267	0.106536	-17.7656	1.30631e-70	8.62327e-68
Flnc	2903.09	-2.32913	0.132751	-17.5451	6.48652e-69	4.11064e-66
Bnip3	2410.21	-2.69314	0.15367	-17.5255	9.15659e-69	5.57954e-66
Gpc3	2534.47	1.91761	0.112331	17.0711	2.43769e-65	1.43038e-62
Vcan	4360.18	1.72319	0.101815	16.9247	2.95727e-64	1.67329e-61
Serpine2	1208.13	-2.19987	0.130604	-16.8438	1.16564e-63	6.368e-61
Magee1	3721.66	-1.6994	0.103671	-16.3922	2.17524e-60	1.14874e-57
Pdgfra	328.484	3.94218	0.243502	16.1895	5.98322e-59	3.05781e-56
Igfbp2	4844.78	-1.95921	0.121225	-16.1617	9.39376e-59	4.65079e-56
A730046J19Rik	1121.04	-2.04432	0.126902	-16.1094	2.19026e-58	1.05152e-55
Gprasp1	10646.8	-1.49645	0.0933862	-16.0243	8.64291e-58	4.02734e-55
Maged2	5985.58	-1.56515	0.0994883	-15.732	9.13505e-56	4.13505e-53
Shh	378.875	2.98557	0.191234	15.6121	6.02384e-55	2.65099e-52
Frem2	348.423	3.18513	0.207819	15.3264	5.0915e-53	2.18012e-50
Dlk1	1159.91	-1.98386	0.130327	-15.2222	2.51952e-52	1.05044e-49
Fn1	1673.57	1.71299	0.114491	14.9618	1.30461e-50	5.29971e-48
Nid2	377.443	2.80332	0.187682	14.9365	1.90654e-50	7.55133e-48
Mt2	491.872	2.54647	0.171144	14.8791	4.50404e-50	1.74043e-47
Txnip	2049.26	-1.84537	0.124867	-14.7787	2.00983e-49	7.58138e-47
Ifitm2	574.858	2.43254	0.164706	14.769	2.3226e-49	8.55744e-47
Nkx6-2	469.312	-2.8184	0.193062	-14.5984	2.87439e-48	1.03498e-45
Mdk	4914.18	1.44747	0.10163	14.2425	4.98845e-46	1.75627e-43
Gja1	391.023	2.99465	0.213314	14.0387	9.03493e-45	3.11175e-42
Fam131b	1327.52	-1.71831	0.122998	-13.9703	2.36781e-44	7.98154e-42
Cpm	345.344	2.77533	0.199749	13.8941	6.87615e-44	2.26956e-41
Sfrp2	902.302	1.85094	0.133279	13.8877	7.51601e-44	2.43013e-41
Ptpru	642.143	2.06022	0.148382	13.8845	7.86339e-44	2.49159e-41
Srgn	185.028	4.62263	0.33616	13.7513	5.0033e-43	1.53785e-40
Tnfrsf19	523.464	2.25881	0.164269	13.7506	5.04754e-43	1.53785e-40
Nefl	30746.5	-1.34119	0.09777	-13.7178	7.93914e-43	2.3732e-40
Ak4	706.226	-2.3118	0.168581	-13.7133	8.4484e-43	2.47867e-40
Kif26a	922.172	-1.91146	0.139402	-13.7118	8.62365e-43	2.48408e-40
Foxf1	269.22	3.27758	0.240326	13.6381	2.37782e-42	6.72711e-40
Peg13	194.7	3.9281	0.289151	13.5849	4.91981e-42	1.36745e-39
Dkk3	776.17	-1.90496	0.140424	-13.5657	6.39458e-42	1.74671e-39
Cacna1h	1374.39	-1.78339	0.131992	-13.5113	1.34098e-41	3.60087e-39
Mcam	950.182	-1.80234	0.133458	-13.5049	1.46264e-41	3.8621e-39
Prss23	848.187	1.9425	0.143913	13.4977	1.61232e-41	4.18754e-39
Cnn2	1439.91	-1.58148	0.117568	-13.4516	3.0146e-41	7.70327e-39
Ube2h	3716.28	-1.33924	0.099779	-13.422	4.49251e-41	1.12976e-38
Myh9	1511.96	1.66765	0.124606	13.3834	7.56011e-41	1.87148e-38
Aldoa	9752.57	-1.4622	0.110915	-13.183	1.09915e-39	2.67904e-37
Has2	339.959	3.13396	0.239359	13.0931	3.60585e-39	8.65569e-37
Lhfpl2	257.558	2.89663	0.221482	13.0784	4.37702e-39	1.035e-36
Phldb2	816.316	1.92311	0.147202	13.0644	5.26046e-39	1.22561e-36
Hmga2	1161.5	1.63623	0.125346	13.0538	6.04672e-39	1.38838e-36
Fat4	2183.05	1.49777	0.114769	13.0504	6.32527e-39	1.43159e-36
Ptprz1	1501.23	-1.69313	0.130411	-12.983	1.52748e-38	3.40843e-36
Tgfbi	195.697	3.60711	0.278884	12.9341	2.89063e-38	6.36059e-36
Gnl3l	5912.52	-1.20037	0.093098	-12.8936	4.89127e-38	1.06154e-35
Id3	1213.55	1.61231	0.125331	12.8644	7.13581e-38	1.52774e-35
Enpp2	791.2	1.98016	0.153941	12.8631	7.25702e-38	1.53297e-35
Krt8	202.126	3.41951	0.266594	12.8267	1.16225e-37	2.42283e-35
Nap1l5	1658.15	-1.49627	0.11684	-12.8062	1.51423e-37	3.11559e-35
Col2a1	379.278	2.30028	0.180474	12.7457	3.2926e-37	6.60312e-35
Gli3	235.381	3.115	0.244378	12.7467	3.25276e-37	6.60312e-35
Peg3	7384.65	1.55803	0.12231	12.7383	3.62281e-37	7.17453e-35
Gpr124	304.932	2.56355	0.20222	12.677	7.92835e-37	1.55073e-34
Plekhb1	544.756	-2.07544	0.164025	-12.6532	1.07455e-36	2.07611e-34
Podxl2	1720.22	-1.44107	0.114173	-12.6218	1.60081e-36	3.05562e-34
Zbtb4	457.761	-2.16858	0.172049	-12.6044	1.99671e-36	3.76594e-34
Rbp4	171.208	3.8854	0.308521	12.5936	2.28861e-36	4.26571e-34
Cbx7	745.676	-1.81941	0.144616	-12.581	2.68602e-36	4.94821e-34
Prtg	937.836	1.79216	0.142531	12.5738	2.94197e-36	5.35743e-34
F11r	251.068	2.80615	0.225384	12.4505	1.3893e-35	2.50121e-33
Pak3	3594.7	-1.22943	0.0997211	-12.3286	6.35061e-35	1.13048e-32
Chl1	792.475	-1.711	0.139554	-12.2605	1.47622e-34	2.59864e-32
Tyms	679.622	1.77415	0.145285	12.2116	2.6961e-34	4.69388e-32
Stxbp6	296.553	2.47184	0.20259	12.2012	3.06436e-34	5.27704e-32
Tes	2541.03	-1.30167	0.106726	-12.1964	3.24975e-34	5.53611e-32
Mcm4	2434.58	1.26227	0.103665	12.1765	4.14617e-34	6.98806e-32
Egln3	523.269	-2.02648	0.167099	-12.1274	7.56133e-34	1.26099e-31
Lrat	273.773	2.82047	0.233318	12.0885	1.2144e-33	2.00414e-31
Ngfrap1	6913.93	-1.11405	0.0923027	-12.0695	1.53022e-33	2.4993e-31
Mt1	803.887	1.70504	0.141403	12.058	1.76004e-33	2.84533e-31
Pnma2	581.038	-2.01918	0.167541	-12.0519	1.89612e-33	3.03437e-31
Exoc4	3278.68	-1.2051	0.100045	-12.0456	2.04542e-33	3.24056e-31
Fam181b	1745	-1.35401	0.112661	-12.0184	2.8444e-33	4.46177e-31
S100a10	2474.44	-1.4172	0.118107	-11.9992	3.58689e-33	5.57129e-31
Gm10664	615.573	1.77055	0.147856	11.9748	4.8146e-33	7.40561e-31
Anxa2	1639.23	-1.3751	0.114907	-11.9671	5.28608e-33	8.05263e-31
Cgnl1	256.77	2.6462	0.221145	11.9659	5.36054e-33	8.08829e-31
Cldn6	144.327	4.00368	0.335111	11.9473	6.70447e-33	1.00207e-30
8430419L09Rik	1067.54	-1.49798	0.12621	-11.8689	1.71623e-32	2.53557e-30
Cdh1	215.34	3.01954	0.254419	11.8683	1.72847e-32	2.53557e-30
Tgm2	243.736	2.64402	0.223012	11.856	2.00427e-32	2.91318e-30
Ly6h	911.035	-1.58341	0.13359	-11.8528	2.08181e-32	2.99838e-30
Lrrc4b	1784.92	-1.58448	0.133994	-11.825	2.89772e-32	4.13591e-30
Krt18	163.826	3.45093	0.292092	11.8145	3.28397e-32	4.64535e-30
Heph	232.107	2.70662	0.230403	11.7473	7.28814e-32	1.02182e-29
Morf4l2	15385.5	-1.20419	0.102531	-11.7447	7.52007e-32	1.04509e-29
Prph	2002.23	-1.3377	0.114569	-11.6759	1.69228e-31	2.33137e-29
Kitl	345.023	2.23337	0.191429	11.6668	1.88312e-31	2.57192e-29
Dcx	22021.7	-1.02364	0.0878574	-11.6512	2.26306e-31	3.03844e-29
Pgam1	8557.05	-1.22343	0.105002	-11.6515	2.25368e-31	3.03844e-29
Serpinh1	4129.71	1.13429	0.0974506	11.6396	2.59218e-31	3.45109e-29
Bhlhe40	250.001	-2.75051	0.236546	-11.6278	2.97615e-31	3.92926e-29
Reep1	6289.56	-1.15017	0.0993142	-11.5811	5.13735e-31	6.72653e-29
Foxa2	295.63	2.34036	0.202112	11.5795	5.23474e-31	6.79786e-29
Camkv	455.137	-2.04996	0.178028	-11.5148	1.11139e-30	1.43153e-28
Slc39a14	1874.51	1.26238	0.109921	11.4844	1.57943e-30	2.01797e-28
Vgf	264.032	-2.54704	0.222236	-11.461	2.07147e-30	2.62547e-28
Hist1h3e	791.323	-1.56768	0.136832	-11.4569	2.17039e-30	2.72901e-28
Mgst1	611.696	-1.84144	0.160839	-11.449	2.37854e-30	2.96718e-28
Gabarapl1	3829.52	-1.27275	0.111593	-11.4053	3.93587e-30	4.87156e-28
Car2	245.708	2.74069	0.241169	11.3642	6.30598e-30	7.74462e-28
Bai2	639.112	-2.13187	0.187734	-11.3558	6.93901e-30	8.45652e-28
Mmp2	367.687	2.50587	0.221248	11.3261	9.74796e-30	1.17891e-27
Ntf3	727.48	-1.6234	0.143531	-11.3104	1.1651e-29	1.39839e-27
Sparc	2698.86	1.17603	0.104032	11.3045	1.24726e-29	1.48574e-27
Fgb	115.884	4.63754	0.411864	11.2599	2.07049e-29	2.44797e-27
Slc2a3	2960.15	-3.00615	0.267448	-11.2401	2.59018e-29	3.03972e-27
Atad2	1544.56	1.31658	0.11722	11.2317	2.85046e-29	3.29634e-27
Tro	4871.12	-1.19292	0.106208	-11.2319	2.8433e-29	3.29634e-27
Dab2	169.015	3.31591	0.296162	11.1963	4.25299e-29	4.88262e-27
Col26a1	616.635	1.65621	0.148336	11.1653	6.02816e-29	6.8708e-27
Igf2	4696.5	1.19823	0.107372	11.1596	6.42583e-29	7.27175e-27
Fndc3c1	488.991	1.81081	0.16241	11.1496	7.1926e-29	8.08173e-27
Lsr	315.101	2.19112	0.196629	11.1434	7.71123e-29	8.60346e-27
Fbxo41	358.959	-2.16183	0.194275	-11.1277	9.19714e-29	1.01895e-26
Opcml	534.797	-1.78238	0.160824	-11.0828	1.52044e-28	1.6728e-26
Sema6b	454.945	-1.85088	0.168108	-11.0101	3.4177e-28	3.73425e-26
Aif1l	530.108	1.72358	0.15682	10.9908	4.23032e-28	4.59048e-26
Mki67	4661.27	1.11477	0.101461	10.9871	4.40881e-28	4.75161e-26
Mcm7	3025.47	1.0882	0.0998659	10.8966	1.19672e-27	1.28106e-25
Armcx3	3495.07	-1.06248	0.097687	-10.8763	1.4944e-27	1.58898e-25
Thra	1526.21	-1.30364	0.12019	-10.8465	2.07225e-27	2.18871e-25
Kcnq1ot1	5219.68	1.17686	0.10851	10.8457	2.0902e-27	2.19305e-25
Ecm1	125.108	3.60232	0.333536	10.8004	3.42771e-27	3.57271e-25
2810417H13Rik	2783.17	1.16635	0.108164	10.7831	4.13574e-27	4.28252e-25
Pald1	1913.58	-1.2588	0.117022	-10.7569	5.49617e-27	5.65427e-25
Snx10	1639.01	-1.22138	0.113643	-10.7475	6.08657e-27	6.22126e-25
Ttyh1	1055.49	-1.64196	0.152892	-10.7393	6.65302e-27	6.75666e-25
2610002M06Rik	900.837	-1.47363	0.137308	-10.7322	7.18364e-27	7.24907e-25
Cbln1	1712.85	-1.21663	0.113464	-10.7226	7.97145e-27	7.99315e-25
Zcchc18	1603.25	-1.31963	0.123157	-10.715	8.65289e-27	8.62187e-25
Ltbr	381.196	-2.08437	0.195027	-10.6876	1.16379e-26	1.15237e-24
Mageh1	1861.3	-1.17696	0.110239	-10.6764	1.312e-26	1.29105e-24
Gm1673	1139.29	-1.32935	0.124696	-10.6607	1.55491e-26	1.52065e-24
Tns3	590.301	1.74242	0.163696	10.6442	1.85507e-26	1.80306e-24
Ctnna2	4154.02	-1.04992	0.0987992	-10.6268	2.23684e-26	2.16087e-24
Ddx3y	309.871	2.05639	0.193873	10.6069	2.76829e-26	2.65806e-24
Igf2bp1	5548.34	1.03051	0.0974057	10.5796	3.70663e-26	3.5376e-24
Slc1a3	1452.65	-1.26047	0.119304	-10.5652	4.32275e-26	4.10092e-24
Sepp1	305.504	2.17454	0.206403	10.5354	5.93247e-26	5.59453e-24
Rgag4	1123.53	-1.30158	0.123831	-10.511	7.69107e-26	7.21004e-24
Pdha1	2938.99	-1.05258	0.100345	-10.4897	9.63757e-26	8.98165e-24
Grhpr	512.421	-1.68938	0.161705	-10.4473	1.50756e-25	1.39674e-23
Clu	415.214	1.77317	0.169739	10.4464	1.52157e-25	1.40153e-23
Rab11fip5	814.256	-1.48334	0.142547	-10.406	2.32767e-25	2.13163e-23
Necap1	1541.24	-1.2142	0.116948	-10.3824	2.98266e-25	2.71576e-23
Dusp4	6682.85	-0.978828	0.0945113	-10.3567	3.90094e-25	3.53157e-23
Gramd1a	2653.99	-1.12479	0.10868	-10.3496	4.20422e-25	3.78451e-23
Scrn1	2780.2	-1.1299	0.109355	-10.3324	5.02883e-25	4.50123e-23
Narf	1843.92	-1.1279	0.109392	-10.3106	6.31236e-25	5.61836e-23
Bex2	4278.86	-1.08575	0.105335	-10.3076	6.51372e-25	5.76519e-23
Sh3kbp1	1642.31	-1.17363	0.113904	-10.3037	6.77987e-25	5.96742e-23
Pdlim1	312.557	1.96875	0.191633	10.2736	9.27191e-25	8.11574e-23
Pga5	100.082	5.50286	0.535932	10.2678	9.83909e-25	8.56487e-23
P4ha1	1224.64	-1.34994	0.132082	-10.2204	1.60598e-24	1.39035e-22
Slc16a12	103.744	4.15724	0.407682	10.1972	2.03967e-24	1.75622e-22
Lpp	715.269	1.55981	0.153128	10.1863	2.28235e-24	1.95455e-22
Mbnl3	179.339	2.69739	0.264908	10.1824	2.37654e-24	2.02427e-22
Helz2	198.039	-2.62771	0.258354	-10.171	2.67218e-24	2.26392e-22
Arx	147.515	3.05499	0.30085	10.1545	3.16286e-24	2.66538e-22
Rrm2	2437.31	1.09134	0.107553	10.147	3.41739e-24	2.86464e-22
Npr3	458.191	1.74679	0.172281	10.1392	3.7006e-24	3.07087e-22
Top2a	8659.36	0.95309	0.0940008	10.1392	3.70218e-24	3.07087e-22
Lamc1	2296.04	1.22229	0.120762	10.1214	4.43817e-24	3.66218e-22
Pisd-ps1	2894.21	-1.06737	0.105961	-10.0732	7.25757e-24	5.9576e-22
Loxl3	210.956	-2.39287	0.239432	-9.99394	1.62015e-23	1.3231e-21
Kdm3a	2376.42	-1.05089	0.105304	-9.97959	1.87231e-23	1.52118e-21
Arxes2	1230.2	-1.21036	0.121459	-9.96518	2.16481e-23	1.74985e-21
Dusp9	553.706	1.53906	0.154806	9.94187	2.7363e-23	2.20057e-21
Cyp26a1	1390.47	1.47537	0.148543	9.93232	3.01165e-23	2.40977e-21
Nsmf	1089.56	-1.24448	0.125805	-9.89217	4.50161e-23	3.58387e-21
Arf5	1828.75	-1.33098	0.134596	-9.88871	4.66009e-23	3.69149e-21
Ecel1	3971.83	-1.08228	0.109458	-9.88759	4.71239e-23	3.71435e-21
Epas1	100.693	3.83337	0.389533	9.84094	7.50102e-23	5.88311e-21
Hdac11	858.167	-1.52194	0.154893	-9.82576	8.72152e-23	6.80665e-21
Mlf2	4397.07	-0.990696	0.101103	-9.79889	1.13827e-22	8.83999e-21
Sez6l	349.496	-1.81155	0.184952	-9.79472	1.18631e-22	9.16815e-21
Add2	4941.48	-1.02997	0.105337	-9.77788	1.40113e-22	1.07758e-20
Hist1h1b	11205.8	0.956533	0.097834	9.77711	1.41185e-22	1.08058e-20
Pgm2	743.104	-1.50597	0.154118	-9.77156	1.49142e-22	1.13599e-20
Rasgef1c	1310.19	-1.33096	0.136322	-9.76333	1.61754e-22	1.22616e-20
BC024139	387.876	-2.04168	0.209608	-9.74046	2.02626e-22	1.52867e-20
Foxp1	2011.09	1.03561	0.106369	9.73599	2.11739e-22	1.58985e-20
Rai2	1332.58	-1.271	0.130555	-9.73538	2.13013e-22	1.59187e-20
Bhlhb9	2380.12	-1.03134	0.106006	-9.7291	2.26593e-22	1.68541e-20
Krt19	99.1523	3.90904	0.402354	9.7154	2.59222e-22	1.91909e-20
Vhl	1947.45	-1.10093	0.113341	-9.71341	2.64343e-22	1.9479e-20
Rnd1	292.251	-1.99492	0.205393	-9.71271	2.66166e-22	1.95225e-20
Hist2h2bb	16796.8	1.14227	0.117666	9.70774	2.7947e-22	2.04039e-20
Slc38a4	255.629	2.21123	0.227793	9.70721	2.8093e-22	2.04164e-20
Btg2	2320.07	-1.06284	0.109635	-9.69439	3.18551e-22	2.30447e-20
Nrk	94.153	4.02535	0.415261	9.69354	3.21198e-22	2.31306e-20
Ldhb	3274.95	-0.954981	0.0987452	-9.67117	3.998e-22	2.86608e-20
Atp1a3	1378.51	-1.23301	0.12771	-9.65475	4.69311e-22	3.34923e-20
C2cd5	1206.53	-1.1763	0.122134	-9.63122	5.9026e-22	4.1935e-20
Kcnt1	117.969	-3.54025	0.369448	-9.58254	9.46895e-22	6.69717e-20
Prdx4	2530.36	-0.990144	0.103344	-9.58105	9.60669e-22	6.76439e-20
Pnpla6	1912.24	-1.18918	0.124378	-9.56106	1.16557e-21	8.17085e-20
C1ql3	280.217	-1.9506	0.204484	-9.53911	1.44063e-21	1.00546e-19
Timp3	993.039	-1.23397	0.130129	-9.48267	2.47864e-21	1.72233e-19
Ppfibp2	90.8478	3.97154	0.42067	9.441	3.69246e-21	2.55457e-19
Capza2	4972.4	-0.933965	0.0991004	-9.42443	4.32431e-21	2.97869e-19
H2afz	12357	0.882187	0.0938496	9.40001	5.45574e-21	3.74179e-19
Phactr2	288.291	1.96186	0.208937	9.38973	6.01543e-21	4.10786e-19
Plekhb2	1382.04	-1.09058	0.117067	-9.31583	1.21003e-20	8.22765e-19
Plxna1	5269.22	-1.02889	0.110489	-9.31215	1.25274e-20	8.48168e-19
Wbp1	2704.06	-1.02749	0.11038	-9.30865	1.29468e-20	8.72838e-19
Nkx2-9	225.546	-2.29571	0.246834	-9.3006	1.39652e-20	9.37505e-19
Nsg2	5864.93	-0.868354	0.0936017	-9.27712	1.74121e-20	1.16397e-18
Dcn	191.273	2.32027	0.250195	9.27384	1.79566e-20	1.19532e-18
Cadm4	3224.31	-0.959068	0.103455	-9.27041	1.85437e-20	1.22412e-18
Ccnd2	5633.67	0.970025	0.104635	9.27053	1.85221e-20	1.22412e-18
Slc6a11	201.104	-2.41512	0.261505	-9.23545	2.57195e-20	1.69076e-18
Mmp14	325.087	1.88018	0.203941	9.21922	2.99279e-20	1.95929e-18
Supt4a	550.43	1.564	0.1697	9.21627	3.07617e-20	2.00559e-18
Smad3	1217.29	1.14709	0.124751	9.19505	3.74831e-20	2.43379e-18
Thnsl2	200.763	-2.25756	0.245559	-9.19355	3.8007e-20	2.45773e-18
Rps4y2	2848.84	-1.15965	0.126489	-9.16804	4.81677e-20	3.10212e-18
Eml2	525.523	-1.47296	0.160754	-9.16279	5.05714e-20	3.23209e-18
Nap1l3	474.687	-1.49729	0.16341	-9.16274	5.05939e-20	3.23209e-18
St7	910.998	-1.2302	0.134375	-9.15496	5.43761e-20	3.45976e-18
Mrc2	166.353	2.38533	0.260721	9.14896	5.74839e-20	3.64287e-18
Foxa1	124.82	2.8525	0.31256	9.12624	7.09171e-20	4.47626e-18
Tceal3	164.835	-2.51977	0.276119	-9.1257	7.12773e-20	4.48114e-18
Fbn1	712.296	1.33962	0.147183	9.10167	8.89518e-20	5.57021e-18
Hnrnpa1	410.922	1.55157	0.170653	9.09192	9.73025e-20	6.06915e-18
Cxxc5	909.349	-1.26637	0.139748	-9.06181	1.28303e-19	7.97137e-18
Gabpb2	835.22	1.22154	0.135443	9.01881	1.90138e-19	1.1767e-17
Map7d2	592.943	-1.36788	0.151897	-9.00529	2.15096e-19	1.32598e-17
Pex5	1678.34	-1.03434	0.114996	-8.9946	2.37102e-19	1.45597e-17
Dock1	665.736	1.29458	0.143951	8.99319	2.40153e-19	1.46901e-17
Adamts1	379.447	1.56942	0.174586	8.98938	2.4862e-19	1.51496e-17
Tgfb1i1	338.729	-1.79437	0.199747	-8.98321	2.62982e-19	1.59633e-17
Chmp3	1666.26	-1.02187	0.113802	-8.97933	2.72423e-19	1.64733e-17
Adora1	259.436	-1.92383	0.214738	-8.95896	3.2776e-19	1.97441e-17
Slc6a6	3015.28	-0.909378	0.101614	-8.94938	3.5747e-19	2.14523e-17
Gm5506	956.387	-1.20243	0.134406	-8.9462	3.67925e-19	2.19964e-17
Tln1	1142.39	1.16927	0.131273	8.90715	5.23631e-19	3.11875e-17
Dek	2226.39	0.984255	0.110778	8.8849	6.39808e-19	3.79643e-17
Gpt2	2280.86	-0.93868	0.105684	-8.88198	6.56795e-19	3.88269e-17
Rcor2	3117.15	-0.904094	0.101823	-8.8791	6.74005e-19	3.96961e-17
Hmgn2	11115.5	0.786607	0.0886618	8.872	7.18429e-19	4.21558e-17
Prdx1	5343.47	0.87054	0.0984194	8.84521	9.13559e-19	5.34078e-17
2610018G03Rik	70.1703	4.98653	0.564356	8.83577	9.94068e-19	5.79008e-17
Serpinf1	130.493	2.62767	0.297637	8.82844	1.06147e-18	6.16005e-17
Sema3c	2454.52	-1.08871	0.123358	-8.82557	1.08905e-18	6.28953e-17
Tubb2a	5992.76	-0.832563	0.0943383	-8.82529	1.09173e-18	6.28953e-17
Atp6v1e1	3694.8	-0.858387	0.0974091	-8.81218	1.22732e-18	7.0451e-17
Ube2ql1	2131.09	-1.02086	0.115969	-8.80291	1.33319e-18	7.62517e-17
Cenpe	1329.1	1.10382	0.125441	8.79948	1.37448e-18	7.83304e-17
Cacna2d1	1810.95	1.14641	0.130327	8.79644	1.41227e-18	7.99092e-17
Hnrnph1	10609.8	0.803698	0.0913628	8.79677	1.40812e-18	7.99092e-17
Fbxo25	1539.08	-1.02444	0.11683	-8.76862	1.80867e-18	1.01974e-16
Timeless	731.376	1.21781	0.139908	8.70434	3.19418e-18	1.79452e-16
Glcci1	1637.65	-1.00604	0.115668	-8.69763	3.3889e-18	1.89718e-16
Scn3b	1691.49	-1.03528	0.119161	-8.68811	3.68505e-18	2.05571e-16
Mt3	157.527	-2.4609	0.283275	-8.6873	3.71145e-18	2.06318e-16
Cdc27	3857.15	0.870414	0.100207	8.68614	3.74977e-18	2.07719e-16
Sparcl1	1101.46	-1.15251	0.132778	-8.68001	3.95749e-18	2.18462e-16
Enpp1	72.748	3.91506	0.451119	8.67854	4.00868e-18	2.20519e-16
Gas1	931.192	-1.11069	0.12818	-8.66501	4.51458e-18	2.4749e-16
Cmah	573.102	1.45295	0.167698	8.66406	4.55234e-18	2.48699e-16
Sv2a	936.805	-1.23889	0.143131	-8.65562	4.90237e-18	2.66901e-16
Igdcc3	835.782	1.15962	0.134211	8.64025	5.60885e-18	3.04318e-16
Kif11	1812.31	0.93797	0.108985	8.60644	7.53653e-18	4.06669e-16
Smc2	2086.22	0.954176	0.11087	8.60629	7.5466e-18	4.06669e-16
Enpep	70.9346	4.24797	0.493847	8.60181	7.84705e-18	4.21427e-16
Cntnap2	382.046	-1.50813	0.175509	-8.59291	8.47906e-18	4.5383e-16
Jazf1	645.998	-1.27126	0.14801	-8.58902	8.77128e-18	4.6789e-16
Arrdc4	1411.71	-1.1509	0.134013	-8.58794	8.85393e-18	4.70714e-16
Vat1l	1924.84	-1.10039	0.128312	-8.57592	9.82949e-18	5.20832e-16
Pcdh19	495.294	1.37115	0.159935	8.57319	1.00654e-17	5.31551e-16
Tmsb4x	38969.9	-0.788592	0.0920133	-8.57041	1.03121e-17	5.42774e-16
Ube2c	1369.36	1.00992	0.118058	8.55444	1.18444e-17	6.2136e-16
Rabac1	1148.65	-1.19786	0.140039	-8.55376	1.1914e-17	6.22946e-16
Ctps2	1014.14	-1.0801	0.126442	-8.54223	1.31657e-17	6.86133e-16
Cubn	122.008	2.93928	0.344324	8.53639	1.38483e-17	7.19341e-16
Tspan9	882.635	-1.13927	0.133478	-8.53526	1.39842e-17	7.24023e-16
Mbtps2	786.894	-1.16106	0.136042	-8.53454	1.40712e-17	7.26156e-16
Lgals1	2708.64	-1.16174	0.136296	-8.52365	1.54606e-17	7.95268e-16
Pfkfb3	998.456	-1.23615	0.145038	-8.52293	1.55572e-17	7.97649e-16
Gcnt4	246.907	1.80211	0.211691	8.51296	1.69546e-17	8.66492e-16
Ncapg2	784.559	1.16861	0.137388	8.50592	1.80164e-17	9.17794e-16
Phlda3	605.472	-1.27817	0.150418	-8.49744	1.93811e-17	9.84152e-16
Anp32e	3672.27	0.868568	0.102225	8.49664	1.95165e-17	9.8786e-16
Syn2	188.76	-2.14373	0.252319	-8.49613	1.96014e-17	9.88998e-16
Clstn3	1280.69	-1.20356	0.141787	-8.48852	2.09292e-17	1.05264e-15
Ifi30	223.599	1.85114	0.218404	8.47577	2.33526e-17	1.17081e-15
Lpl	377.631	1.51832	0.179157	8.47481	2.3547e-17	1.17683e-15
Mcm3	1604.75	0.964233	0.113837	8.47027	2.44829e-17	1.21976e-15
Hspd1	7214.31	0.801334	0.0946886	8.46283	2.60962e-17	1.29606e-15
Ahnak	275.773	1.74143	0.205909	8.45727	2.73716e-17	1.35515e-15
Pfkp	466.243	-1.37714	0.163072	-8.44501	3.04011e-17	1.50045e-15
Rrm1	3642.64	0.837109	0.0993071	8.4295	3.47141e-17	1.708e-15
Thbs1	221.206	1.85724	0.220614	8.4185	3.81345e-17	1.87048e-15
Pcdh18	766.719	1.18141	0.140385	8.4155	3.91212e-17	1.90651e-15
Pdlim3	221.833	-1.96014	0.232914	-8.41573	3.90471e-17	1.90651e-15
Tcf21	72.9619	3.67544	0.436763	8.41518	3.92301e-17	1.90651e-15
Nr2f2	2772.08	0.984939	0.117074	8.41294	3.99855e-17	1.93728e-15
Fgd5	121.487	-2.66983	0.317425	-8.41091	4.06847e-17	1.96514e-15
Aldh1a2	662.022	1.20234	0.143009	8.40749	4.18876e-17	2.0171e-15
Tm7sf3	967.38	-1.09204	0.129981	-8.40147	4.40913e-17	2.11678e-15
Avl9	2979.13	-0.893575	0.106395	-8.39862	4.51771e-17	2.16236e-15
Eif2ak3	955.894	-1.08491	0.129232	-8.39506	4.65659e-17	2.22212e-15
Sptb	176.281	-2.18041	0.259768	-8.39366	4.71248e-17	2.24204e-15
Lama1	3852.64	0.976314	0.116416	8.38646	5.01013e-17	2.37651e-15
Cpne6	75.6456	-4.84317	0.577931	-8.3802	5.28389e-17	2.49889e-15
Vegfa	992.233	-1.29492	0.154549	-8.3787	5.35175e-17	2.52345e-15
Npdc1	1103	-1.05956	0.126622	-8.36792	5.8643e-17	2.75692e-15
Ggt7	850.538	-1.29053	0.154342	-8.36153	6.19124e-17	2.902e-15
Uty	177.698	2.08409	0.249296	8.35989	6.27769e-17	2.93385e-15
Ssbp4	578.893	-1.48979	0.178598	-8.34159	7.32979e-17	3.41547e-15
Patz1	1209.28	1.03004	0.123563	8.33618	7.67315e-17	3.56498e-15
Camk1	514.607	-1.29792	0.155961	-8.32206	8.64486e-17	4.00469e-15
Hey1	1065.72	1.03424	0.124303	8.32033	8.77156e-17	4.05154e-15
Prmt8	877.686	-1.13162	0.136039	-8.31833	8.92151e-17	4.10882e-15
Dynll2	2034.34	1.08448	0.130487	8.31102	9.4883e-17	4.35719e-15
Gapdh	6918.4	-0.782879	0.0942693	-8.3047	1.00068e-16	4.58204e-15
Tmsb10	13824.8	-0.762308	0.0919835	-8.28744	1.15711e-16	5.283e-15
LOC100861615	205.663	-1.92483	0.232591	-8.27559	1.27817e-16	5.81899e-15
AI854517	810.497	-1.14409	0.138292	-8.273	1.30634e-16	5.93017e-15
Brk1	2963	-0.915922	0.110754	-8.26987	1.34106e-16	6.05309e-15
Tspan6	2848.46	-0.904009	0.109312	-8.26999	1.33967e-16	6.05309e-15
Ano1	71.5054	3.71545	0.449699	8.26208	1.43155e-16	6.44318e-15
Srgap3	3049.41	-0.821986	0.0994965	-8.26145	1.43908e-16	6.45873e-15
Pdgfc	141.353	2.28569	0.276776	8.25828	1.47784e-16	6.61397e-15
Eif1ax	4171.07	-0.986449	0.119641	-8.24507	1.65064e-16	7.36652e-15
Brwd3	1438.74	-1.01829	0.123519	-8.244	1.66544e-16	7.41168e-15
Chm	1410.28	-0.992975	0.120473	-8.24231	1.68911e-16	7.49597e-15
Ndrg4	3340.11	-0.846856	0.10276	-8.24109	1.70648e-16	7.55188e-15
Gpi1	6091.41	-0.829819	0.100796	-8.2327	1.83047e-16	8.07804e-15
Ehd2	339.455	-1.62246	0.197104	-8.23148	1.84908e-16	8.13747e-15
Capn5	500.041	-1.45583	0.176873	-8.23096	1.85724e-16	8.15077e-15
Armcx1	1574.12	-0.936245	0.113821	-8.22559	1.9423e-16	8.50053e-15
Socs2	603.184	-1.22446	0.149044	-8.21544	2.11395e-16	9.22627e-15
Pgm5	149.816	2.35969	0.287536	8.20658	2.27582e-16	9.90546e-15
Ptprk	600.523	1.22805	0.149671	8.20499	2.30612e-16	1.00098e-14
E2f8	138.166	2.26346	0.276185	8.19544	2.49682e-16	1.0808e-14
Iqsec3	457.9	-1.41483	0.17305	-8.17588	2.9371e-16	1.26791e-14
Armcx6	583.272	-1.23861	0.151592	-8.17064	3.06747e-16	1.32059e-14
Cpe	7707.33	-0.792379	0.0970697	-8.16299	3.26834e-16	1.40326e-14
Atp6v1f	1801	-0.917322	0.112459	-8.15695	3.43598e-16	1.47125e-14
Grik4	193.354	-1.9873	0.243784	-8.15192	3.582e-16	1.52964e-14
Nmral1	958.641	1.14148	0.140082	8.14869	3.67876e-16	1.56674e-14
Tceanc	663.527	-1.16763	0.143404	-8.14227	3.87947e-16	1.64778e-14
Fam115a	5091.17	-0.915002	0.112409	-8.13997	3.95382e-16	1.67488e-14
Gm10406	389.796	-1.43405	0.176254	-8.13624	4.0774e-16	1.72262e-14
Ccdc136	996.078	-1.09509	0.134653	-8.13268	4.19897e-16	1.76926e-14
Chic1	1246.34	-0.993033	0.122132	-8.13084	4.26317e-16	1.79155e-14
Shroom3	335.608	1.50652	0.185329	8.12887	4.33309e-16	1.81611e-14
Armcx2	4821.76	-0.798279	0.0982413	-8.1257	4.44799e-16	1.85935e-14
Mcm5	3034.16	0.840954	0.10362	8.11575	4.82776e-16	2.0128e-14
Nagk	656.843	-1.17344	0.144663	-8.11153	4.99883e-16	2.07865e-14
Rbm46	116.208	2.55068	0.314493	8.11046	5.04287e-16	2.09147e-14
Gcnt2	165.977	2.06626	0.254967	8.10403	5.31672e-16	2.19929e-14
Ntrk2	372.846	-1.50036	0.185325	-8.09585	5.6868e-16	2.34625e-14
Brca1	833.717	1.07467	0.133284	8.06299	7.44498e-16	3.06366e-14
Cmas	1844.57	-0.872123	0.108255	-8.05621	7.86953e-16	3.22997e-14
Cdon	371.373	1.45777	0.181259	8.04246	8.80536e-16	3.60474e-14
Leprel1	59.4391	4.3344	0.539033	8.04107	8.90586e-16	3.63648e-14
Cplx1	534.248	-1.28931	0.160426	-8.03678	9.22296e-16	3.75628e-14
Foxd1	116.265	2.64196	0.329041	8.02929	9.80349e-16	3.98248e-14
Polr2a	1583.69	0.925352	0.115467	8.01402	1.11022e-15	4.49853e-14
H2-K1	471.433	-1.32812	0.165735	-8.01351	1.11482e-15	4.50566e-14
2023-03-08	2332.23	-0.841746	0.105054	-8.01254	1.12361e-15	4.52959e-14
Itm2a	481.991	-1.38566	0.173171	-8.0017	1.22708e-15	4.92169e-14
Pea15a	3083.59	-0.804275	0.10051	-8.00197	1.22446e-15	4.92169e-14
Itgav	1675.33	0.97454	0.121833	7.99899	1.25441e-15	5.01861e-14
H2afj	465.671	-1.47178	0.184068	-7.99586	1.2867e-15	5.13481e-14
Hk1	1829.36	-0.8769	0.109845	-7.98308	1.42727e-15	5.68148e-14
Cds2	2962.17	-0.814496	0.102209	-7.96891	1.60079e-15	6.35622e-14
Purb	2409.53	0.823889	0.103429	7.96577	1.64197e-15	6.50345e-14
Ap3m2	927.23	-1.07993	0.13561	-7.96349	1.67258e-15	6.60814e-14
Itga8	119.409	2.41157	0.303023	7.95836	1.74337e-15	6.87068e-14
Prnp	1252.93	-0.943088	0.118618	-7.95062	1.85578e-15	7.29556e-14
Vldlr	3157.9	-0.890428	0.112071	-7.94524	1.93816e-15	7.60054e-14
Agap2	421.255	-1.56135	0.196542	-7.9441	1.95611e-15	7.652e-14
Il1r1	57.1101	5.2071	0.655727	7.94096	2.0063e-15	7.82902e-14
Ankrd37	162.428	-2.39314	0.301395	-7.9402	2.0186e-15	7.85766e-14
Vgll4	680.128	-1.17544	0.148136	-7.93484	2.10767e-15	8.18427e-14
Mmd2	109.345	-2.62034	0.330753	-7.92234	2.33077e-15	9.02846e-14
5031439G07Rik	4013.64	-0.903759	0.114097	-7.92099	2.35632e-15	9.10518e-14
Ccnb1	2948.57	0.788037	0.0995263	7.91787	2.41607e-15	9.31333e-14
Cacna2d3	243.567	-1.70133	0.214937	-7.91551	2.46238e-15	9.46881e-14
Kdm5c	4350.95	-0.806035	0.101971	-7.90457	2.68858e-15	1.03136e-13
Trabd2b	65.3466	3.54386	0.448567	7.90041	2.77996e-15	1.06384e-13
Dsc2	76.5127	3.12627	0.395919	7.89623	2.87463e-15	1.09742e-13
Zfp711	1262.27	-0.941777	0.119359	-7.89025	3.01574e-15	1.14852e-13
2210013O21Rik	673.453	-1.31086	0.166195	-7.88748	3.08357e-15	1.16873e-13
Mdn1	2426.05	0.896292	0.113632	7.88766	3.07916e-15	1.16873e-13
Fam5b	731.571	-1.12381	0.14258	-7.88193	3.22363e-15	1.2189e-13
Zfp568	876.953	1.04833	0.133014	7.88132	3.23942e-15	1.22195e-13
Vopp1	2372.3	-0.861009	0.109295	-7.87785	3.33051e-15	1.25333e-13
Pola1	1150.64	0.966548	0.12277	7.87282	3.4674e-15	1.30175e-13
Spock3	738.289	-1.21057	0.153959	-7.86289	3.75361e-15	1.40587e-13
Ferd3l	55.3574	4.63274	0.589466	7.85921	3.86551e-15	1.44153e-13
Tacc3	1261.07	0.950612	0.120956	7.85917	3.867e-15	1.44153e-13
Rps4x	27527.3	-0.913511	0.116322	-7.85331	4.05195e-15	1.50693e-13
Hells	1103.67	0.955459	0.121776	7.84605	4.29351e-15	1.59302e-13
B630005N14Rik	1378.78	-0.934666	0.119142	-7.84499	4.32978e-15	1.60273e-13
Syndig1	296.675	-1.72296	0.21969	-7.84269	4.40999e-15	1.62861e-13
Jund	3109.18	-0.790085	0.100809	-7.83741	4.59916e-15	1.69452e-13
Ncl	5105.79	0.916972	0.11703	7.83534	4.67572e-15	1.71873e-13
Col1a1	159.103	2.19241	0.280026	7.82932	4.90528e-15	1.79894e-13
Shmt1	327.094	1.53158	0.195832	7.82089	5.24524e-15	1.91918e-13
Add3	859.578	1.03886	0.132851	7.81972	5.29426e-15	1.93265e-13
Robo2	1151.34	0.956747	0.122374	7.81825	5.3564e-15	1.95084e-13
Hcn2	166.397	-2.00221	0.256206	-7.81485	5.503e-15	1.99964e-13
Ttyh2	518.892	-1.22575	0.156989	-7.8079	5.81492e-15	2.10814e-13
Hebp1	382.482	-1.58703	0.203338	-7.8049	5.95492e-15	2.14906e-13
Slc22a17	1269.26	-1.01557	0.130118	-7.80501	5.9499e-15	2.14906e-13
Mkrn1	2326.01	-0.866452	0.111081	-7.8002	6.18109e-15	2.22562e-13
Txnrd3	680.492	-1.11131	0.1425	-7.79869	6.25535e-15	2.24725e-13
Mtmr4	2622.38	1.03482	0.132797	7.79246	6.57167e-15	2.35554e-13
Psat1	2466.35	0.949204	0.121953	7.78333	7.06377e-15	2.52622e-13
Ap1s3	455.869	1.29759	0.166809	7.7789	7.31606e-15	2.61055e-13
Phka1	575.554	-1.18843	0.152975	-7.76878	7.92429e-15	2.82122e-13
Etnk1	3992.33	-0.786796	0.101387	-7.7603	8.47266e-15	3.00969e-13
Tpra1	367.642	-1.45139	0.187062	-7.7589	8.56696e-15	3.03638e-13
Tspan11	447.774	-1.29312	0.166875	-7.74905	9.25818e-15	3.27405e-13
Osr1	54.9972	4.21589	0.544721	7.73955	9.97673e-15	3.5203e-13
Herc3	509.345	-1.24786	0.161277	-7.73738	1.01487e-14	3.57303e-13
Foxl1	79.7389	2.92208	0.378417	7.72185	1.14653e-14	4.02759e-13
Tead1	1029.59	1.03102	0.133534	7.72101	1.15414e-14	4.04536e-13
Aspm	1412.25	1.008	0.130582	7.71926	1.17004e-14	4.09202e-13
Kif15	1120.05	0.935766	0.12132	7.7132	1.22704e-14	4.28192e-13
Jhdm1d	2274.72	-0.870272	0.112875	-7.71002	1.25796e-14	4.38018e-13
Smug1	1758.5	-0.860149	0.111634	-7.70507	1.30774e-14	4.54353e-13
Serinc5	562.795	1.25399	0.162787	7.70326	1.3264e-14	4.58826e-13
Stat3	1309.76	-0.955601	0.124049	-7.70342	1.32472e-14	4.58826e-13
Lrch2	998.534	-0.989616	0.128483	-7.70228	1.33661e-14	4.61349e-13
Ltbp1	648.946	1.14047	0.14825	7.69292	1.43815e-14	4.95317e-13
Arl6ip5	1391.54	-0.952799	0.123905	-7.68979	1.47379e-14	5.06491e-13
Carhsp1	5478.82	-0.742433	0.0965589	-7.68891	1.48393e-14	5.08871e-13
Nt5c3	716.322	-1.08499	0.14123	-7.6824	1.56131e-14	5.34251e-13
Fbxl7	142.339	2.08247	0.271287	7.67625	1.63814e-14	5.59332e-13
Dact3	330.44	-1.42274	0.185358	-7.67567	1.64556e-14	5.60659e-13
Raf1	4018.35	-0.834815	0.108916	-7.66476	1.79172e-14	6.09148e-13
Tpx2	1957.8	0.826868	0.10793	7.66113	1.84311e-14	6.25277e-13
Usp1	1417.09	0.894101	0.116763	7.65737	1.89772e-14	6.42427e-13
Stra8	53.3331	4.93013	0.644212	7.65297	1.96391e-14	6.63418e-13
Trim24	2651.68	-0.826233	0.10797	-7.65243	1.97216e-14	6.64786e-13
Ccnb1ip1	91.7374	-2.78176	0.363581	-7.65102	1.99389e-14	6.70683e-13
Galk1	723.331	-1.08453	0.141797	-7.64851	2.0332e-14	6.82456e-13
Reep2	1166.83	-1.00949	0.132003	-7.64746	2.04987e-14	6.86598e-13
D630003M21Rik	143.921	-2.16765	0.283571	-7.6441	2.10413e-14	7.03286e-13
Loh12cr1	409.413	-1.36671	0.178887	-7.64007	2.17108e-14	7.24136e-13
Ckap2l	624.086	1.11899	0.146743	7.62554	2.43022e-14	8.08867e-13
Dmd	380.691	1.38672	0.182228	7.60981	2.74492e-14	9.11694e-13
Zfhx4	1353.37	0.98106	0.128999	7.60519	2.84476e-14	9.42876e-13
Arhgef5	73.1233	3.09393	0.407054	7.60079	2.94317e-14	9.73459e-13
C77370	868.826	-1.03316	0.136025	-7.59535	3.06967e-14	1.01318e-12
Tenm4	1540.91	1.04755	0.138237	7.57791	3.51161e-14	1.15664e-12
Syp	1636.56	-0.865566	0.114318	-7.5716	3.68668e-14	1.21178e-12
Acta2	102.174	2.47455	0.326885	7.57009	3.72967e-14	1.22085e-12
Tspyl2	944.368	-0.992434	0.131095	-7.57035	3.72221e-14	1.22085e-12
Gm17821	2812.79	0.815949	0.10781	7.56842	3.77803e-14	1.23413e-12
Pcyox1	3624.34	-0.735881	0.0972779	-7.56473	3.88664e-14	1.267e-12
Hpca	476.896	-1.22015	0.16145	-7.55749	4.10926e-14	1.33682e-12
Dctn1	4028.25	-0.876155	0.116038	-7.5506	4.33255e-14	1.40657e-12
Egfl7	181.734	-1.83756	0.243752	-7.53864	4.74883e-14	1.53856e-12
Ptgdr	98.543	-2.60783	0.346033	-7.53636	4.83256e-14	1.56249e-12
Rab9b	428.541	-1.29283	0.17172	-7.52872	5.12409e-14	1.65338e-12
Ndfip1	2053.81	-0.823018	0.109327	-7.52803	5.15114e-14	1.65873e-12
Psd2	478.371	-1.19944	0.159378	-7.52575	5.24182e-14	1.68451e-12
Cldn4	69.9361	6.72391	0.894302	7.51861	5.53616e-14	1.77549e-12
Cdc6	436.709	1.24285	0.16539	7.51469	5.70478e-14	1.82587e-12
Crebl2	127.642	-2.23094	0.29701	-7.51133	5.85306e-14	1.86956e-12
Mcf2l	3688.98	-0.880436	0.117244	-7.50946	5.93696e-14	1.89254e-12
Nedd9	2189.42	0.823282	0.109682	7.5061	6.09137e-14	1.93786e-12
Atp6v0e2	1690.43	-0.850388	0.113348	-7.50244	6.26418e-14	1.98884e-12
Phf17	582.55	1.15159	0.153502	7.50211	6.2797e-14	1.98978e-12
Plekha2	509.301	-1.375	0.183527	-7.49211	6.77775e-14	2.14331e-12
Cdc45	459.597	1.24957	0.166884	7.48766	7.01118e-14	2.21271e-12
Fabp3	359.036	1.4585	0.194821	7.48638	7.0798e-14	2.22993e-12
Usp5	5543.52	-0.759206	0.101473	-7.48189	7.32626e-14	2.30297e-12
Pole	743.866	1.06424	0.142308	7.47842	7.52221e-14	2.35989e-12
Sohlh2	99.8763	-2.67081	0.357217	-7.47671	7.62079e-14	2.38609e-12
Cnp	539.824	-1.15679	0.154738	-7.47577	7.6752e-14	2.39839e-12
Zyx	654.418	-1.12731	0.150944	-7.46843	8.11602e-14	2.53114e-12
Sema7a	506.758	-1.24506	0.166743	-7.46693	8.20882e-14	2.55505e-12
Erbb2ip	3468.92	0.767174	0.102767	7.46517	8.31898e-14	2.58427e-12
Foxc1	64.671	3.33497	0.446835	7.46354	8.42305e-14	2.61148e-12
Arhgap11a	499.666	1.27791	0.171342	7.45825	8.76789e-14	2.70779e-12
Igdcc4	592.998	-1.16891	0.156722	-7.45849	8.75183e-14	2.70779e-12
Apool	792.217	-1.02687	0.137747	-7.45475	9.00416e-14	2.77535e-12
Angptl1	107.401	2.45885	0.330196	7.44665	9.57411e-14	2.94529e-12
Mnx1	1281.79	-0.894837	0.120176	-7.44608	9.6158e-14	2.95239e-12
Sybu	115.137	-2.35893	0.316826	-7.44551	9.65701e-14	2.9593e-12
Cenpf	2416.34	0.79946	0.107385	7.44478	9.71096e-14	2.97009e-12
Notch2	1627.53	0.923025	0.124008	7.44329	9.82087e-14	2.99792e-12
Ppp1r3c	109.174	-2.4898	0.334914	-7.43416	1.05237e-13	3.20628e-12
Raet1e	57.3179	3.60383	0.485182	7.42779	1.10429e-13	3.35801e-12
Clspn	655.539	1.05665	0.14228	7.4266	1.11428e-13	3.3819e-12
Lyar	612.878	1.10619	0.149556	7.39649	1.39831e-13	4.23584e-12
Col4a5	672.801	-1.11653	0.151053	-7.39162	1.4505e-13	4.38554e-12
Dhrs4	294.446	1.41907	0.192009	7.39062	1.46143e-13	4.41018e-12
Tap1	272.495	-1.50216	0.203273	-7.38986	1.46987e-13	4.4272e-12
A630089N07Rik	1200.79	0.891557	0.120718	7.38548	1.51906e-13	4.56668e-12
Hoxb4	1134.99	0.89564	0.121401	7.37753	1.61253e-13	4.83851e-12
Tmprss2	53.0701	4.11552	0.558068	7.37459	1.64852e-13	4.93714e-12
Scd1	898.783	0.977558	0.132649	7.36953	1.71232e-13	5.11853e-12
Spryd3	697.518	-1.0837	0.147082	-7.36798	1.73231e-13	5.16853e-12
Prrc2c	5922.08	0.701514	0.0953796	7.35497	1.90964e-13	5.68693e-12
Prps1	1115.32	-0.927898	0.126243	-7.3501	1.98055e-13	5.88704e-12
Wnt7a	583.108	-1.16668	0.158857	-7.34423	2.06948e-13	6.13367e-12
Xpc	939.701	-0.965093	0.13141	-7.34411	2.07127e-13	6.13367e-12
Ppp2r2c	746.728	-1.10754	0.150964	-7.33643	2.19362e-13	6.48386e-12
Lin28b	514.289	1.21658	0.165872	7.33443	2.2266e-13	6.56909e-12
Slc40a1	77.8614	2.76667	0.377734	7.32438	2.40003e-13	7.06761e-12
Utp20	1299.63	0.924751	0.126313	7.32109	2.45966e-13	7.22974e-12
Spint1	58.669	3.4584	0.472685	7.31651	2.54513e-13	7.46711e-12
Rnf181	808.396	-1.05048	0.143616	-7.3145	2.58349e-13	7.56566e-12
D2hgdh	111.824	2.3468	0.321595	7.29736	2.93462e-13	8.57809e-12
Gnas	14254.5	-0.734699	0.100687	-7.29685	2.94577e-13	8.57902e-12
Selm	338.131	-1.44286	0.197732	-7.29707	2.9411e-13	8.57902e-12
Chaf1a	871.59	0.970669	0.133058	7.29507	2.98496e-13	8.67719e-12
Pid1	531.142	-1.18269	0.162208	-7.29118	3.07257e-13	8.91553e-12
Ednrb	4422.66	-0.732761	0.100725	-7.27485	3.46811e-13	1.00448e-11
Hhip	849.074	1.04948	0.14432	7.27189	3.54497e-13	1.02487e-11
Gulp1	205.846	1.67583	0.230606	7.26707	3.67359e-13	1.06012e-11
Fam136a	1619.52	-0.83034	0.114281	-7.26578	3.70896e-13	1.06838e-11
Ttk	582.495	1.06661	0.146833	7.26413	3.7545e-13	1.07954e-11
Wnt7b	468.613	-1.1682	0.160975	-7.25701	3.9575e-13	1.13585e-11
Apln	210.502	-1.67428	0.230887	-7.25149	4.12217e-13	1.18097e-11
Col8a2	81.3927	2.88351	0.397689	7.25066	4.14747e-13	1.18607e-11
Klc1	6312.03	-0.721229	0.099581	-7.24264	4.40033e-13	1.25612e-11
Dnajc9	2076.19	0.809828	0.11185	7.24032	4.47639e-13	1.27553e-11
Anp32b	657.592	1.16901	0.161512	7.23791	4.55662e-13	1.29606e-11
Mybbp1a	2276.59	0.770331	0.106471	7.23511	4.6514e-13	1.32065e-11
Sema3b	119.572	-2.24677	0.31065	-7.23249	4.7422e-13	1.34402e-11
Arg1	343.365	3.264	0.451855	7.22355	5.06495e-13	1.43293e-11
Chat	739.046	-1.00182	0.138989	-7.20791	5.6816e-13	1.60452e-11
Hic1	78.1211	2.68357	0.372396	7.20621	5.753e-13	1.62179e-11
Aatk	331.216	-1.42428	0.197699	-7.20429	5.83455e-13	1.64186e-11
Hmgb2	5267.26	0.943553	0.131018	7.20171	5.94637e-13	1.67036e-11
Sez6	432.316	-1.27663	0.17731	-7.20001	6.02095e-13	1.68832e-11
Fat1	7046.66	0.726491	0.100922	7.19851	6.08723e-13	1.70389e-11
Plp1	335.415	-1.72851	0.240565	-7.18521	6.71053e-13	1.87504e-11
Kif4	966.588	0.931274	0.129629	7.18417	6.76167e-13	1.88601e-11
Clybl	166.151	-2.23011	0.310458	-7.18328	6.80604e-13	1.89505e-11
Hs6st2	366.954	1.26131	0.175808	7.17433	7.2663e-13	2.01965e-11
Phka2	750.638	-0.993965	0.138557	-7.17372	7.29891e-13	2.02516e-11
Pdxp	670.137	-1.063	0.148577	-7.15457	8.39363e-13	2.32483e-11
Trim71	251.13	1.45949	0.204261	7.1452	8.9864e-13	2.48467e-11
Col1a2	527.925	1.36827	0.191558	7.14287	9.14039e-13	2.52284e-11
Akr1b8	233.781	-1.59173	0.222979	-7.13849	9.43606e-13	2.59992e-11
Etl4	265.332	1.63284	0.228787	7.13696	9.54146e-13	2.6244e-11
Calb2	84.8139	-2.6885	0.376734	-7.13633	9.58589e-13	2.63205e-11
Gabbr1	4051.73	-0.70297	0.0985599	-7.13241	9.86269e-13	2.70337e-11
Slc7a1	1045.96	0.879248	0.123298	7.13107	9.95913e-13	2.72509e-11
Arhgap42	501.943	1.10377	0.154979	7.12208	1.06312e-12	2.90396e-11
Rcbtb2	2178.37	0.741814	0.104283	7.11347	1.13165e-12	3.08583e-11
S1pr3	111.097	2.15647	0.303224	7.11181	1.14529e-12	3.11766e-11
2023-09-05	1314.64	-0.864961	0.121738	-7.10512	1.20216e-12	3.26687e-11
Cdk6	83.8169	2.53593	0.357329	7.09691	1.27575e-12	3.46091e-11
Cdk2ap1	2429.41	0.744307	0.104922	7.09391	1.30371e-12	3.53072e-11
Ptms	3866.87	-0.744056	0.104927	-7.0912	1.3295e-12	3.59442e-11
Stom	371.33	-1.25523	0.177364	-7.07717	1.47133e-12	3.97109e-11
Slc38a1	3108.47	0.765035	0.108109	7.07654	1.47794e-12	3.98215e-11
Mmp17	618.148	-1.047	0.147983	-7.07513	1.49309e-12	4.01614e-11
Sms	3163.3	-0.726104	0.102679	-7.07163	1.53128e-12	4.11188e-11
Umps	939.793	0.915447	0.129677	7.05946	1.67146e-12	4.48069e-11
Tmtc3	567.441	1.04631	0.148222	7.05906	1.67631e-12	4.48612e-11
Hsd17b10	1727.12	-0.802122	0.113677	-7.05613	1.71203e-12	4.57398e-11
Crispld2	110.992	2.1551	0.30546	7.05526	1.72277e-12	4.59493e-11
Haus6	728.808	0.963878	0.136628	7.05478	1.72869e-12	4.60296e-11
Tprkb	984.923	-0.903289	0.128084	-7.05229	1.75993e-12	4.67828e-11
Syngr1	218.732	-1.57724	0.223679	-7.05137	1.77168e-12	4.70163e-11
Pik3ip1	370.479	-1.31492	0.186484	-7.05113	1.77468e-12	4.70171e-11
Fgfbp3	1239.89	-0.959106	0.13612	-7.04603	1.84094e-12	4.86913e-11
Spag5	856.319	0.946713	0.134446	7.04161	1.90034e-12	5.01784e-11
Ccar1	1948.02	0.762782	0.108355	7.03969	1.9267e-12	5.07899e-11
Ifitm1	49.9166	3.90486	0.555201	7.03323	2.01812e-12	5.31114e-11
Cstf2	2374.1	-0.733576	0.104495	-7.0202	2.21546e-12	5.82082e-11
Bai1	488.549	-1.20753	0.172053	-7.01839	2.24446e-12	5.88725e-11
Grik3	1311.19	-0.874019	0.1246	-7.01459	2.30619e-12	6.03917e-11
Rnd3	4585.78	-0.679464	0.0968783	-7.01358	2.3229e-12	6.07288e-11
Cartpt	130.536	-2.03385	0.290144	-7.00978	2.38694e-12	6.23003e-11
Zcchc12	354.429	-1.30021	0.185538	-7.00778	2.42127e-12	6.30925e-11
Hist1h2bh	2710.87	0.903468	0.129041	7.00138	2.53458e-12	6.59366e-11
Pnn	1560.48	0.788774	0.112739	6.99644	2.62548e-12	6.81892e-11
Prkcd	245.292	1.5252	0.218063	6.99431	2.66563e-12	6.91187e-11
Kif20a	854.594	0.912842	0.130749	6.98166	2.9171e-12	7.55157e-11
Gpr19	723.105	-0.979939	0.140398	-6.97972	2.95774e-12	7.64429e-11
Fbln2	183.988	-1.66986	0.239443	-6.97391	3.08247e-12	7.95369e-11
Gpr173	372.849	-1.31022	0.187892	-6.97326	3.09682e-12	7.97771e-11
Pcna	3421.14	0.775631	0.111236	6.97284	3.10602e-12	7.98843e-11
Kcnk3	102.206	-2.3167	0.332289	-6.97194	3.12605e-12	8.02691e-11
Fgd1	509.484	-1.13094	0.162245	-6.97057	3.15658e-12	8.09218e-11
Rcsd1	65.3984	2.93014	0.420626	6.96615	3.25733e-12	8.33699e-11
Ccna2	2051.33	0.739775	0.106206	6.9655	3.27249e-12	8.36227e-11
Ildr2	1152.39	-0.876718	0.126046	-6.95551	3.51279e-12	8.94744e-11
Impdh1	987.674	-0.938138	0.134875	-6.95562	3.51026e-12	8.94744e-11
H2-Ab1	92.1537	-2.48991	0.358225	-6.95067	3.63552e-12	9.24519e-11
Slc18a3	3403.95	-0.737397	0.106117	-6.94888	3.68187e-12	9.34805e-11
Kcnn1	845.205	-0.928328	0.133652	-6.94585	3.76185e-12	9.53584e-11
Ccdc106	91.0794	-2.43858	0.351248	-6.94263	3.84867e-12	9.74032e-11
Slc20a1	1197.88	0.881248	0.127236	6.92607	4.32701e-12	1.09335e-10
C330027C09Rik	707.726	1.0072	0.145453	6.92461	4.37185e-12	1.10116e-10
Fras1	819.828	0.993839	0.14352	6.92474	4.36777e-12	1.10116e-10
Sh3bgrl	6681.26	-0.675155	0.0975323	-6.92237	4.44154e-12	1.11694e-10
Rragb	546.366	-1.08239	0.156367	-6.92207	4.45089e-12	1.11752e-10
Pgpep1	1985.92	-0.813988	0.117609	-6.92117	4.4793e-12	1.12287e-10
Cobl	98.6879	2.25054	0.325241	6.9196	4.52927e-12	1.13361e-10
Ccnd1	527.771	1.19075	0.172251	6.91286	4.74971e-12	1.1869e-10
Trappc2	511.548	-1.0943	0.158313	-6.91222	4.77137e-12	1.19044e-10
Ahcyl2	1248.8	-0.834143	0.120703	-6.91071	4.82247e-12	1.2013e-10
Rlim	7402.07	-0.636159	0.0920817	-6.90864	4.89325e-12	1.21701e-10
Polq	339.432	1.28547	0.186077	6.90828	4.90559e-12	1.21817e-10
Pot1a	811.171	-1.05364	0.152566	-6.90612	4.98078e-12	1.23491e-10
Fabp7	10167.7	-0.686017	0.0993637	-6.9041	5.05225e-12	1.25067e-10
Ntrk3	164.768	-1.84563	0.267352	-6.90337	5.07844e-12	1.25519e-10
Dsg2	48.6358	3.6502	0.528818	6.90256	5.10719e-12	1.26033e-10
Hspe1	3455.26	0.917062	0.132872	6.90184	5.13319e-12	1.26478e-10
Bub1	1165.24	0.878257	0.127415	6.89286	5.46825e-12	1.34524e-10
Ubqln2	2032.04	-0.735605	0.106938	-6.87879	6.03644e-12	1.48272e-10
Foxp2	338.764	1.41541	0.205843	6.87618	6.14801e-12	1.50778e-10
Tal1	84.6085	-2.57516	0.374705	-6.8725	6.30846e-12	1.54474e-10
Gata6	53.1081	3.5303	0.514076	6.86727	6.54433e-12	1.60003e-10
Chga	934.188	-0.889243	0.129528	-6.86526	6.63685e-12	1.62015e-10
Klhl8	444.813	-1.12473	0.163958	-6.85987	6.89246e-12	1.67996e-10
Gtf2f1	818.21	0.942199	0.137397	6.85751	7.00703e-12	1.70526e-10
Chchd6	548.16	-1.04672	0.152742	-6.85283	7.24025e-12	1.75931e-10
Utrn	4066.19	0.665394	0.0971576	6.84861	7.45729e-12	1.80928e-10
Nmnat2	3533.14	-0.758928	0.110839	-6.84709	7.53651e-12	1.8257e-10
Nes	6932.68	0.711362	0.103896	6.84686	7.54869e-12	1.82586e-10
Msh6	1720.69	0.766279	0.111977	6.84321	7.74376e-12	1.87019e-10
Iars	2413.72	0.70284	0.102725	6.84198	7.81081e-12	1.88351e-10
Alyref	2173.87	0.732232	0.107096	6.83717	8.07721e-12	1.94479e-10
Exo1	487.176	1.09198	0.15973	6.83643	8.11912e-12	1.94896e-10
Slc44a5	893.222	-0.919467	0.134491	-6.83665	8.10689e-12	1.94896e-10
Ndufb2	1365.84	-0.92676	0.135586	-6.83523	8.1873e-12	1.96235e-10
Wnk3	2634.37	-0.733013	0.107311	-6.83073	8.44829e-12	2.02185e-10
Ppat	941.325	0.865474	0.126737	6.82892	8.55551e-12	2.04442e-10
Tnik	1573.57	-0.836359	0.122494	-6.82777	8.62449e-12	2.0578e-10
Naa50	2169.04	0.77025	0.112837	6.8262	8.71942e-12	2.07732e-10
Net1	652.671	0.995224	0.145804	6.82577	8.74539e-12	2.08038e-10
Stra6	324.128	1.30297	0.191003	6.82174	8.99436e-12	2.1364e-10
Ccdc50	5382.65	0.650813	0.0954202	6.82049	9.07294e-12	2.15183e-10
Hirip3	396.82	1.15331	0.169168	6.81757	9.25918e-12	2.19272e-10
Arhgap25	101.236	-2.25062	0.330183	-6.8163	9.34139e-12	2.20889e-10
Nasp	3654.88	0.68454	0.100433	6.81588	9.36856e-12	2.21201e-10
Ccng2	1875.48	-0.791643	0.116212	-6.81205	9.62197e-12	2.26846e-10
Ets1	303.2	1.29494	0.19013	6.81085	9.70244e-12	2.28404e-10
Metrnl	162.918	1.69197	0.248808	6.8003	1.04403e-11	2.45409e-10
Atp6v0d1	2798.66	-0.697407	0.102574	-6.79909	1.05281e-11	2.47105e-10
Hist1h1a	12535.8	0.676159	0.099459	6.79837	1.05807e-11	2.47974e-10
Ero1l	1385.52	-0.98178	0.144468	-6.79581	1.07705e-11	2.5205e-10
Pink1	1326.67	-0.814843	0.119983	-6.7913	1.11131e-11	2.59683e-10
Cnih2	597.494	-1.14697	0.169108	-6.78246	1.18144e-11	2.75542e-10
Klhdc8b	699.043	-1.05686	0.155826	-6.78231	1.18266e-11	2.75542e-10
Tub	639.828	-1.07152	0.158024	-6.78075	1.19554e-11	2.78135e-10
Pkd2l1	110.688	-2.16935	0.320028	-6.77863	1.21317e-11	2.81821e-10
Rpn1	3254.17	-0.667311	0.0984567	-6.77771	1.22097e-11	2.83219e-10
Fbxw7	3434.13	-0.675854	0.099738	-6.77629	1.23298e-11	2.85587e-10
Ppp6r2	1316.2	-0.897659	0.132501	-6.77474	1.2463e-11	2.88251e-10
Igsf21	633.129	-0.994568	0.146893	-6.77072	1.28146e-11	2.95949e-10
Nde1	1387.88	0.774638	0.114419	6.7702	1.28604e-11	2.96576e-10
Uhrf1	2547.76	0.709729	0.104894	6.76617	1.32238e-11	3.04514e-10
Ablim3	143.909	-1.83743	0.271751	-6.76143	1.36633e-11	3.14178e-10
Crtac1	771.335	-1.02356	0.15139	-6.76108	1.36965e-11	3.14483e-10
Begain	240.921	-1.52429	0.225492	-6.75987	1.38116e-11	3.16668e-10
Lpin1	666.777	-0.983398	0.145513	-6.75813	1.39788e-11	3.20038e-10
A2m	63.896	-3.00347	0.444578	-6.75577	1.42075e-11	3.24805e-10
Ptbp1	2823.58	0.690543	0.102225	6.75513	1.42708e-11	3.25781e-10
Pex26	540.743	-1.03566	0.153335	-6.75422	1.43604e-11	3.27356e-10
Fxyd7	165.556	-1.75397	0.259703	-6.75374	1.44081e-11	3.27971e-10
Nfe2l2	375.495	1.16506	0.172539	6.75243	1.45385e-11	3.30465e-10
Abhd8	1484.72	-0.9014	0.133569	-6.74857	1.4931e-11	3.38899e-10
Rimklb	2320.86	-0.734891	0.108924	-6.74683	1.51108e-11	3.4249e-10
Adamts16	68.4665	3.05932	0.453596	6.74459	1.53458e-11	3.47319e-10
Gata4	47.5488	3.50324	0.520102	6.73569	1.63151e-11	3.68732e-10
Actn1	912.894	0.862742	0.128091	6.73536	1.63528e-11	3.69057e-10
2900011O08Rik	597.079	-1.03063	0.153203	-6.72725	1.72901e-11	3.89654e-10
Dlgap5	730.686	0.927126	0.13791	6.72268	1.7841e-11	4.01499e-10
Hist1h2bf	998.594	1.15029	0.171168	6.72024	1.81421e-11	4.07502e-10
Otub1	3959.96	-0.680404	0.101249	-6.72011	1.81592e-11	4.07502e-10
Tmem98	427.756	1.12881	0.16814	6.71352	1.89982e-11	4.25727e-10
Topbp1	1762.19	0.739204	0.110123	6.71251	1.91307e-11	4.28091e-10
Peg12	857.439	0.877757	0.130797	6.71085	1.93488e-11	4.3236e-10
Vat1	1507.89	-0.760327	0.113344	-6.70813	1.9713e-11	4.39878e-10
Rcan3	635.816	-0.984702	0.146821	-6.70683	1.989e-11	4.43203e-10
Kcnip1	247.841	-1.42242	0.212117	-6.70582	2.00281e-11	4.45654e-10
Tk1	481.383	1.12636	0.168026	6.70348	2.03511e-11	4.52206e-10
Slc12a2	1208.96	0.878683	0.131171	6.69874	2.10218e-11	4.66453e-10
Rhox5	50.2931	3.47198	0.518662	6.69411	2.16993e-11	4.80813e-10
Trnau1ap	690.639	-0.956115	0.142872	-6.69209	2.20005e-11	4.86808e-10
Lcmt2	839.264	1.18137	0.176676	6.68666	2.28318e-11	5.04458e-10
Pipox	156.899	-1.77724	0.265797	-6.68647	2.28619e-11	5.04458e-10
Dkc1	1162.66	0.808766	0.120966	6.68591	2.29491e-11	5.05679e-10
Mtpn	6338.82	-0.65849	0.0985959	-6.67868	2.41105e-11	5.30532e-10
Micu1	1138.23	-0.824483	0.123503	-6.67579	2.45899e-11	5.4033e-10
Syap1	1046.57	-0.836511	0.125449	-6.66816	2.59023e-11	5.68379e-10
Mast1	741.395	-0.972481	0.145897	-6.66555	2.63676e-11	5.77791e-10
Mxra7	799.312	-0.923897	0.13867	-6.66256	2.69103e-11	5.88868e-10
Ndn	8903.22	-0.648944	0.0974357	-6.66022	2.73414e-11	5.97476e-10
Lpar1	113.348	2.01222	0.302199	6.6586	2.76441e-11	6.03259e-10
Copg2	1497.29	-0.758872	0.113974	-6.65829	2.77038e-11	6.03729e-10
Golga7b	385.13	-1.22892	0.184622	-6.65641	2.80604e-11	6.10661e-10
Dync1i1	271.276	-1.35097	0.203115	-6.65123	2.90653e-11	6.31661e-10
Trip13	391.822	1.13323	0.17054	6.64493	3.03368e-11	6.58392e-10
Nin	658.01	1.0087	0.151841	6.64313	3.07091e-11	6.65561e-10
Ctgf	193.857	1.60919	0.242754	6.6289	3.38194e-11	7.3097e-10
Vamp8	112.657	2.03444	0.306899	6.62902	3.37927e-11	7.3097e-10
Oaz2	2712.55	-0.688152	0.103821	-6.62826	3.39661e-11	7.3314e-10
Evi5l	545.537	-1.09103	0.164738	-6.62279	3.52483e-11	7.5978e-10
Fam181a	438.568	-1.09105	0.164859	-6.61806	3.63952e-11	7.83436e-10
Ier5l	278.79	-1.38378	0.209687	-6.5993	4.13113e-11	8.88052e-10
Arpc5	4005.73	-0.640607	0.0970975	-6.59756	4.17978e-11	8.97294e-10
Zfp951	150.199	1.73468	0.262983	6.59619	4.21866e-11	9.04415e-10
Chaf1b	663.635	0.938149	0.142306	6.59246	4.32592e-11	9.26156e-10
Adamts3	119.685	2.0862	0.316944	6.58225	4.63385e-11	9.90743e-10
Pmm1	756.125	-0.917871	0.139466	-6.58135	4.66194e-11	9.95407e-10
Dusp8	1714.11	-0.779298	0.118461	-6.57853	4.75138e-11	1.01314e-09
Znrf2	744.876	-0.968893	0.147389	-6.57371	4.90776e-11	1.04508e-09
Ddr2	60.7175	3.07336	0.467624	6.57229	4.95482e-11	1.05368e-09
Rab5b	2184.96	-0.687063	0.104566	-6.57059	5.01147e-11	1.0643e-09
Bnip3l	2748.6	-0.757495	0.115306	-6.56945	5.05006e-11	1.07106e-09
Larp7	899.481	0.935687	0.142519	6.56533	5.19166e-11	1.09962e-09
Tmem66	2098.33	-0.729492	0.111165	-6.56227	5.29935e-11	1.12093e-09
Plekhh2	149.24	1.72815	0.263442	6.5599	5.38436e-11	1.13739e-09
Sh3d19	470.849	1.09885	0.167592	6.55669	5.50141e-11	1.16057e-09
Pgls	1223.17	-0.889397	0.135657	-6.55622	5.51889e-11	1.16271e-09
Usp51	161.008	-1.67605	0.255652	-6.55595	5.52873e-11	1.16324e-09
Mmp24	755.655	-1.07447	0.164066	-6.54899	5.79294e-11	1.21721e-09
Cdk4	9216.03	0.58501	0.0894069	6.54323	6.02027e-11	1.2633e-09
Tpr	4635.06	0.629443	0.0962578	6.53914	6.18756e-11	1.29669e-09
Adipor2	2293.68	-0.685231	0.10492	-6.53099	6.5336e-11	1.36739e-09
Tmem35	1678.16	-0.719403	0.110301	-6.52218	6.92934e-11	1.44831e-09
Epcam	66.1375	3.05815	0.468991	6.52069	6.99832e-11	1.4608e-09
Gprc5c	159.034	1.67351	0.256749	6.51808	7.12145e-11	1.48454e-09
Mtmr7	734.011	-0.906946	0.139152	-6.51768	7.14014e-11	1.48648e-09
Flnb	1406.14	0.792757	0.121674	6.51544	7.2478e-11	1.50691e-09
Ache	299.311	-1.26791	0.194649	-6.51383	7.32592e-11	1.52116e-09
Camk2g	1218.12	-0.802473	0.123251	-6.51089	7.47069e-11	1.54717e-09
Hgsnat	552.861	-0.986098	0.15145	-6.51106	7.46241e-11	1.54717e-09
Cadps	3306.22	-0.727365	0.111756	-6.5085	7.59049e-11	1.56992e-09
Ndc80	422.188	1.08523	0.166747	6.50822	7.60455e-11	1.57078e-09
Hs3st1	65.4074	2.6367	0.40516	6.50781	7.62567e-11	1.57309e-09
Hilpda	424.701	-1.09828	0.168777	-6.50727	7.65277e-11	1.57663e-09
Hnrnpm	4428.56	0.623923	0.0959468	6.5028	7.88361e-11	1.62208e-09
Mlycd	415.57	-1.1623	0.178777	-6.50141	7.95722e-11	1.6351e-09
Tcf25	6860.08	-0.654341	0.10069	-6.49854	8.11019e-11	1.66438e-09
Mcm10	509.253	1.01651	0.156439	6.4978	8.15038e-11	1.67046e-09
Oaf	108.191	1.97431	0.303904	6.4965	8.22109e-11	1.68277e-09
Cdk1	1463.69	0.754463	0.116142	6.49602	8.24719e-11	1.68594e-09
Arhgef4	558.627	-1.18894	0.183037	-6.49567	8.26656e-11	1.68772e-09
Plac8	38.7604	4.22566	0.65078	6.49323	8.40143e-11	1.71305e-09
Aldoc	162.009	-1.66087	0.255836	-6.49193	8.47432e-11	1.72569e-09
Prim1	715.005	0.921233	0.142044	6.48553	8.84216e-11	1.79828e-09
Fam171b	1872.56	-0.700252	0.108103	-6.47764	9.31671e-11	1.89237e-09
Aldh1l1	88.6874	-2.68711	0.414908	-6.47641	9.39303e-11	1.90543e-09
Dclre1c	905.574	1.08977	0.168351	6.47319	9.59538e-11	1.94398e-09
Smc4	3057.64	0.713613	0.110258	6.47222	9.65716e-11	1.954e-09
Hoxa7	168.115	-1.62736	0.251578	-6.46862	9.88992e-11	1.99855e-09
Rbm41	792.83	-0.878076	0.135756	-6.46806	9.92664e-11	2.00341e-09
Mab21l2	118.413	-2.014	0.31148	-6.4659	1.00697e-10	2.02969e-09
Fcho1	431.192	-1.12554	0.174168	-6.46237	1.03077e-10	2.07503e-09
Nepn	39.0069	5.48745	0.849275	6.46133	1.03785e-10	2.08664e-09
Lhx4	884.229	-0.882503	0.136689	-6.45628	1.07308e-10	2.15199e-09
Melk	715.775	0.908424	0.140701	6.45643	1.07203e-10	2.15199e-09
Eif3a	6071.57	0.612503	0.0949758	6.44904	1.12561e-10	2.25449e-09
Islr	88.158	2.20358	0.341747	6.44799	1.13343e-10	2.26728e-09
Bptf	2516.87	0.75318	0.116825	6.4471	1.1401e-10	2.27775e-09
Rbpms	325.495	1.25347	0.194651	6.43958	1.19807e-10	2.39055e-09
Dusp16	773.324	-0.882585	0.137178	-6.43388	1.24387e-10	2.47882e-09
Adck2	322.589	-1.2689	0.197234	-6.43347	1.24723e-10	2.48239e-09
Fkbp4	7316.79	-0.591326	0.0919198	-6.43306	1.25059e-10	2.48595e-09
Arl8b	2715.05	-0.680389	0.105833	-6.42887	1.28555e-10	2.55226e-09
Asic2	548.341	-1.06624	0.166092	-6.41957	1.36656e-10	2.70969e-09
Snhg11	1883.61	-0.723314	0.112775	-6.41379	1.41946e-10	2.81106e-09
Rab3a	2014.25	-0.691951	0.107984	-6.40792	1.47514e-10	2.91769e-09
Pdzrn4	269.456	-1.32186	0.206349	-6.40595	1.4944e-10	2.95209e-09
Anapc1	4794.72	0.644282	0.100618	6.40327	1.52081e-10	3.00051e-09
Fignl1	840.487	0.860533	0.134417	6.40197	1.5338e-10	3.02239e-09
Mkln1	1794.25	-0.716461	0.111977	-6.3983	1.57114e-10	3.09212e-09
Cul4b	1844.62	0.719013	0.112459	6.39353	1.621e-10	3.18629e-09
Lrp8	1671.38	-0.752273	0.117669	-6.39313	1.62524e-10	3.19067e-09
Bclaf1	6110.86	0.622992	0.0974925	6.39016	1.65714e-10	3.24927e-09
Hes5	549.453	0.979384	0.153339	6.38704	1.69129e-10	3.31212e-09
Olfr613	1181.18	0.792552	0.124095	6.38664	1.69572e-10	3.31671e-09
Mapk12	486.812	-1.07187	0.167893	-6.38424	1.72251e-10	3.36495e-09
Grin2b	280.321	-1.27343	0.199472	-6.38398	1.72548e-10	3.3666e-09
Mtbp	356.298	1.13811	0.178364	6.38082	1.76145e-10	3.43078e-09
Zfp940	337.801	-1.16588	0.18272	-6.38071	1.76271e-10	3.43078e-09
Pvrl3	1183.74	0.778045	0.121965	6.37923	1.7798e-10	3.45981e-09
Skida1	1006.23	0.856246	0.134243	6.37833	1.79028e-10	3.47591e-09
Fez1	2704.24	-0.656852	0.103016	-6.37621	1.81527e-10	3.52012e-09
Mfap3l	1588.31	-0.733869	0.115102	-6.37579	1.82018e-10	3.52531e-09
Pkm	24113.6	-0.605436	0.094963	-6.3755	1.82369e-10	3.5278e-09
Mapk4	739.083	-0.876984	0.137573	-6.37468	1.83341e-10	3.54228e-09
Gla	543.571	-1.00356	0.157468	-6.37312	1.85222e-10	3.57427e-09
Aplp1	2194.96	-0.879187	0.138057	-6.36828	1.91166e-10	3.68447e-09
Slc43a2	701.635	-0.900844	0.141508	-6.36603	1.93986e-10	3.73428e-09
Synpo2	49.6551	3.19672	0.502569	6.36075	2.00766e-10	3.86012e-09
Hat1	1254.66	0.801589	0.126052	6.35919	2.02822e-10	3.89491e-09
Bub1b	1553.7	0.769422	0.12101	6.35833	2.03962e-10	3.91207e-09
Ephb6	426.819	-1.19148	0.18749	-6.3549	2.08558e-10	3.99538e-09
Gm16039	435.718	-1.13685	0.178928	-6.35366	2.10254e-10	4.02301e-09
Irf2bpl	1474.19	-0.795901	0.125282	-6.35288	2.11314e-10	4.03841e-09
Foxp4	464.291	1.08177	0.170295	6.35233	2.12078e-10	4.04813e-09
Clic6	62.079	2.76811	0.435792	6.35191	2.12655e-10	4.05426e-09
Yap1	1785.1	0.713351	0.112409	6.34606	2.20898e-10	4.20636e-09
Gkn2	52.4896	6.91856	1.09068	6.34334	2.24843e-10	4.27634e-09
Ect2	1281.85	0.759142	0.119787	6.33741	2.33653e-10	4.43857e-09
Ccdc40	375.834	-1.1839	0.18685	-6.33611	2.35646e-10	4.46747e-09
Zfp282	1388.73	-0.844622	0.133304	-6.33604	2.35738e-10	4.46747e-09
Kif23	838.198	0.884882	0.139681	6.33502	2.37311e-10	4.4919e-09
Ddx58	102.729	-2.03463	0.321635	-6.3259	2.51757e-10	4.75965e-09
P2rx7	82.6006	-2.34386	0.37064	-6.3238	2.5521e-10	4.81918e-09
Mid2	507.498	-0.983572	0.155607	-6.32088	2.60077e-10	4.90525e-09
Apoe	293.083	-1.2553	0.198939	-6.30995	2.79119e-10	5.25812e-09
Snrnp200	5240.6	0.681494	0.108036	6.30802	2.82635e-10	5.31804e-09
Scand1	325.185	-1.20459	0.190977	-6.30751	2.83555e-10	5.32902e-09
Nlrp1a	116.245	1.96656	0.311949	6.30409	2.89892e-10	5.44167e-09
Tardbp	4799.53	0.63064	0.100117	6.29906	2.99462e-10	5.61465e-09
Atp2b2	799.091	-0.943867	0.149866	-6.29807	3.01372e-10	5.64378e-09
Id1	444.885	1.03247	0.163972	6.29663	3.04185e-10	5.68973e-09
Casc5	818.833	0.89549	0.1423	6.29296	3.11477e-10	5.81925e-09
Cdk2	663.448	0.904656	0.143878	6.28765	3.22309e-10	6.01454e-09
Hap1	936.882	-0.916213	0.145724	-6.2873	3.2303e-10	6.02091e-09
Pdzrn3	816.118	-0.840742	0.133802	-6.28345	3.31133e-10	6.16468e-09
Crtap	110.105	1.88994	0.301018	6.27849	3.4187e-10	6.3571e-09
Fam198b	912.876	-0.846657	0.134929	-6.27483	3.50024e-10	6.50109e-09
Spint2	162.257	1.55835	0.248415	6.27317	3.53777e-10	6.56311e-09
Tmem69	568.655	1.06583	0.169913	6.27281	3.54594e-10	6.57057e-09
Cars	1201.05	0.763732	0.121761	6.27239	3.55548e-10	6.58054e-09
Anks1	1648.59	-0.800337	0.127608	-6.27183	3.56831e-10	6.59658e-09
Nup155	1664.32	0.728085	0.116092	6.27163	3.57278e-10	6.59716e-09
Ptn	672.386	-0.970621	0.154777	-6.27111	3.58494e-10	6.6119e-09
Bbc3	691.687	-0.896694	0.14311	-6.26578	3.70968e-10	6.834e-09
Cacna1c	260.776	-1.33066	0.212393	-6.26508	3.72645e-10	6.84898e-09
Nup160	992.313	0.787611	0.125712	6.26519	3.72376e-10	6.84898e-09
Unc13a	2058.98	-0.769319	0.122848	-6.26234	3.79235e-10	6.96201e-09
Cdh8	86.6947	2.31498	0.369929	6.2579	3.90186e-10	7.15476e-09
Ing4	1698.09	-0.688731	0.110137	-6.25342	4.01573e-10	7.35505e-09
Cbx4	451.271	-1.10873	0.177428	-6.2489	4.13353e-10	7.56207e-09
Nrxn2	1474.92	-0.76154	0.121872	-6.24868	4.13925e-10	7.5638e-09
Lrtm2	117.649	-1.84947	0.29603	-6.24755	4.16929e-10	7.60992e-09
Sh3yl1	345.683	-1.13676	0.18211	-6.24213	4.31663e-10	7.86978e-09
Amn1	613.021	-0.966328	0.154823	-6.24149	4.33424e-10	7.8928e-09
Blcap	1021.69	-0.778636	0.124895	-6.23431	4.5376e-10	8.25363e-09
Galnt2	3348.75	-0.683035	0.109598	-6.23219	4.59971e-10	8.35701e-09
Dtl	876.2	0.812068	0.130327	6.231	4.63471e-10	8.41096e-09
Wt1	36.2433	4.50559	0.723143	6.23057	4.6475e-10	8.42452e-09
Klhl26	829.9	-0.842174	0.13519	-6.22954	4.67819e-10	8.47046e-09
Cgref1	238.892	-1.32383	0.212543	-6.22851	4.70891e-10	8.51636e-09
Tcf12	2936.63	0.639516	0.1027	6.22705	4.75291e-10	8.58614e-09
Fen1	1098.93	0.76329	0.122583	6.2267	4.76372e-10	8.59585e-09
Llgl2	61.3368	2.57474	0.413513	6.22652	4.76914e-10	8.59585e-09
Ankrd46	1514.59	-0.701957	0.112803	-6.22288	4.88122e-10	8.78785e-09
D6Wsu163e	604.542	-0.923421	0.148449	-6.22044	4.95762e-10	8.91528e-09
Frs3	341.222	-1.3057	0.210067	-6.21563	5.11186e-10	9.18222e-09
Npm1	16302.7	0.707139	0.113773	6.21534	5.12153e-10	9.18917e-09
Zc3hc1	1332.56	-0.733191	0.117982	-6.21445	5.15063e-10	9.23093e-09
Prosapip1	311.146	-1.2257	0.197264	-6.21352	5.1809e-10	9.27469e-09
Zxdc	773.095	-0.854073	0.137461	-6.21321	5.19124e-10	9.28272e-09
Skp2	1056.06	0.77832	0.125301	6.21159	5.24518e-10	9.36859e-09
Kif20b	743.369	0.966579	0.155793	6.20427	5.49523e-10	9.80416e-09
Mylk	75.7839	2.28475	0.368532	6.1996	5.66062e-10	1.00879e-08
Foxc2	34.1434	4.9699	0.802065	6.19638	5.77748e-10	1.02846e-08
Anln	853.43	0.85709	0.138812	6.17445	6.63922e-10	1.18053e-08
Prpf40b	656.28	-0.920165	0.14904	-6.17394	6.66101e-10	1.18308e-08
Arhgap36	4235.84	-0.661469	0.107224	-6.16905	6.87001e-10	1.21883e-08
Sfrp1	1783.98	-0.684026	0.110911	-6.16737	6.94356e-10	1.2305e-08
Cdc42ep2	188.871	-1.44229	0.233892	-6.16646	6.9837e-10	1.23623e-08
Lrp4	368.719	1.08006	0.175245	6.16315	7.13109e-10	1.25951e-08
Tmem121	251.36	-1.29072	0.209424	-6.16318	7.12999e-10	1.25951e-08
Mis18bp1	509.133	1.03283	0.167635	6.16122	7.21863e-10	1.27355e-08
Chek1	551.037	0.924181	0.150011	6.16074	7.24054e-10	1.27599e-08
Lhx5	54.5146	-3.18809	0.5175	-6.16055	7.24918e-10	1.2761e-08
Dtx1	459.81	-1.1597	0.188284	-6.15933	7.30534e-10	1.28456e-08
Tmpo	5335.41	0.581545	0.0944302	6.15847	7.34516e-10	1.29013e-08
Tmem106b	1742.26	-0.71012	0.115315	-6.15806	7.364e-10	1.292e-08
Cpne8	575.734	0.940204	0.152903	6.14904	7.79544e-10	1.36619e-08
Mmp11	588.199	-0.917702	0.149265	-6.14815	7.83897e-10	1.3723e-08
Thsd7a	1348.12	-0.734724	0.119601	-6.14311	8.09237e-10	1.41509e-08
Trappc6a	411.848	-1.05774	0.172221	-6.1418	8.15923e-10	1.42521e-08
Bpgm	1155.83	-0.742236	0.120876	-6.14045	8.22884e-10	1.43579e-08
Snap23	652.817	0.881994	0.14371	6.13733	8.39203e-10	1.46265e-08
Shcbp1	759.25	0.834236	0.135969	6.13549	8.48966e-10	1.47804e-08
Tmcc1	1788.83	-0.691458	0.112742	-6.13312	8.61735e-10	1.49863e-08
Itpr1	810.839	-0.831278	0.135552	-6.13254	8.64878e-10	1.50244e-08
Hkdc1	42.9186	3.24777	0.529617	6.13231	8.66138e-10	1.50298e-08
Ticrr	316.96	1.18552	0.19344	6.12859	8.86628e-10	1.53685e-08
B4galt1	224.688	1.33271	0.217598	6.12465	9.08849e-10	1.57193e-08
Ogdhl	1070.06	-0.837953	0.136814	-6.12477	9.08134e-10	1.57193e-08
Lrrtm1	181.223	-1.65277	0.269877	-6.12417	9.11572e-10	1.57492e-08
Chd3	9333.75	-0.67448	0.110144	-6.12361	9.14763e-10	1.57871e-08
Hnrnpab	9646.37	0.578179	0.0944258	6.12311	9.17682e-10	1.58203e-08
Fkbp14	538.972	-1.00281	0.163824	-6.12129	9.28228e-10	1.59847e-08
Msl3	993.314	-0.795324	0.129966	-6.11948	9.38811e-10	1.61494e-08
Mib2	599.088	-0.948366	0.155055	-6.11633	9.57552e-10	1.64539e-08
Arxes1	308.192	-1.15523	0.188888	-6.11598	9.59659e-10	1.64722e-08
Calb1	74.5795	-2.54962	0.416953	-6.11487	9.66349e-10	1.65691e-08
Casp8	53.894	2.7286	0.446474	6.11143	9.87393e-10	1.69116e-08
Nfatc3	1093.1	0.756045	0.123799	6.10705	1.0149e-09	1.7364e-08
Sulf1	1028.93	0.784585	0.128521	6.10473	1.02973e-09	1.75987e-08
Megf11	1549.42	-0.818482	0.134099	-6.10358	1.03716e-09	1.77066e-08
Sema4f	268.798	-1.30923	0.214694	-6.09813	1.07317e-09	1.83016e-08
Wsb2	1911.46	-0.678186	0.111226	-6.0974	1.07808e-09	1.83656e-08
Ddit4	3275.16	-1.94145	0.318421	-6.09713	1.07992e-09	1.83772e-08
Dguok	361.492	-1.14568	0.187993	-6.09429	1.09927e-09	1.86864e-08
Nuf2	531.818	1.02865	0.168836	6.09261	1.11082e-09	1.88624e-08
B3galtl	225.182	1.29286	0.212256	6.09105	1.12173e-09	1.90236e-08
Epb4.1l1	1308.02	-0.771505	0.126665	-6.09091	1.12271e-09	1.90236e-08
Lin28a	627.023	0.997035	0.163701	6.09058	1.12501e-09	1.90422e-08
Cad	2060.05	0.69116	0.113506	6.08919	1.13483e-09	1.91879e-08
Dos	698.33	-0.98746	0.162312	-6.08369	1.17444e-09	1.98365e-08
Grin2c	116.722	-2.10163	0.345855	-6.07661	1.22748e-09	2.07103e-08
Mospd2	522.454	-0.939931	0.154805	-6.0717	1.26561e-09	2.1331e-08
Tenm3	5684.45	0.614464	0.101306	6.06542	1.31613e-09	2.21587e-08
Acot9	418.321	-1.02626	0.169217	-6.06473	1.32179e-09	2.2225e-08
Prkch	644.983	-0.872784	0.143915	-6.0646	1.32286e-09	2.2225e-08
Ccser1	197.572	-1.39017	0.22924	-6.06423	1.32588e-09	2.22521e-08
Mn1	1087.96	-0.881305	0.14536	-6.0629	1.3369e-09	2.24132e-08
Dlg1	971.955	0.761116	0.125624	6.05868	1.37247e-09	2.29852e-08
Lamp5	57.4194	-2.81663	0.464998	-6.05728	1.38441e-09	2.31608e-08
Myo5c	45.3861	3.05233	0.503928	6.05706	1.38629e-09	2.31678e-08
Ccne2	283.874	1.20098	0.198339	6.05519	1.40254e-09	2.34146e-08
Snai2	51.5668	2.94025	0.486589	6.04258	1.51673e-09	2.52943e-08
Atp2a3	122.553	1.70814	0.282797	6.04017	1.53948e-09	2.56467e-08
Kif26b	649.14	-0.952823	0.157907	-6.03406	1.59886e-09	2.66079e-08
Cacna2d2	185.837	-1.43268	0.237447	-6.03366	1.60291e-09	2.66193e-08
Myrf	127.335	1.6672	0.27631	6.03381	1.60139e-09	2.66193e-08
Rdh10	257.889	1.21645	0.201641	6.03273	1.61209e-09	2.67235e-08
Suclg1	1850.74	-0.672762	0.11152	-6.03269	1.61255e-09	2.67235e-08
Pcdhgc4	173.263	-1.56616	0.259628	-6.03231	1.6163e-09	2.67577e-08
Cldn12	1303.48	-0.703733	0.116712	-6.02963	1.64336e-09	2.71772e-08
Dpp6	332.381	-1.17034	0.194113	-6.02917	1.64801e-09	2.72257e-08
Akap13	1258.01	0.843994	0.139994	6.02881	1.65175e-09	2.72591e-08
Rassf3	99.7733	1.91802	0.318234	6.02708	1.66952e-09	2.75236e-08
Cd164	1407.98	0.722125	0.119916	6.02193	1.72347e-09	2.8354e-08
Gdi1	6085.43	-0.579865	0.0962898	-6.02208	1.72186e-09	2.8354e-08
Dtx3	1247.02	-0.827505	0.137509	-6.01783	1.76773e-09	2.90519e-08
Bid	308.766	-1.13661	0.188899	-6.01701	1.7767e-09	2.91692e-08
Scarna9	520.938	1.13625	0.188892	6.01533	1.79518e-09	2.94421e-08
Sirpa	522.072	0.932241	0.155162	6.00816	1.8764e-09	3.07423e-08
Fam57b	317.269	-1.1311	0.188319	-6.00632	1.89781e-09	3.1061e-08
Hist1h2bn	223.048	1.32707	0.22097	6.00564	1.90573e-09	3.11585e-08
Tada3	514.171	-0.940738	0.156672	-6.00452	1.91904e-09	3.13436e-08
Slc43a3	42.3191	3.26931	0.545237	5.99614	2.02066e-09	3.29694e-08
Tsc22d3	2022.9	-0.649052	0.108319	-5.99203	2.07243e-09	3.37793e-08
Sox1	378.307	-1.0396	0.173509	-5.99164	2.07734e-09	3.38245e-08
Fst	42.3057	3.19461	0.533536	5.98762	2.12931e-09	3.46352e-08
Adamts9	240.762	1.2621	0.210942	5.98316	2.18849e-09	3.55613e-08
Dnmt1	4386.94	0.579441	0.0969609	5.97603	2.28646e-09	3.71151e-08
3110007F17Rik	163.974	-1.49789	0.250714	-5.9745	2.30793e-09	3.74254e-08
Spc25	616.156	0.874283	0.146432	5.97055	2.36452e-09	3.83037e-08
Il8	76.7152	8.46816	1.41926	5.96659	2.42268e-09	3.92058e-08
Iglon5	455.752	-0.995624	0.166925	-5.96452	2.4536e-09	3.96658e-08
Zdhhc2	2201.6	-0.626262	0.105024	-5.96302	2.47624e-09	3.99909e-08
Cd81	2913.28	-0.610923	0.102497	-5.96039	2.51638e-09	4.05977e-08
Scara3	54.6023	2.69183	0.45195	5.95605	2.58413e-09	4.16484e-08
Pde2a	148.061	-1.63017	0.274369	-5.94152	2.82387e-09	4.5466e-08
Ncbp2	1432.82	0.697307	0.117391	5.94005	2.84943e-09	4.58311e-08
Rgs11	39.6463	-3.8698	0.651721	-5.93783	2.88827e-09	4.64085e-08
Tsr2	1076.86	-0.729851	0.122936	-5.93684	2.90565e-09	4.66405e-08
Golt1b	1666.8	-0.653585	0.110107	-5.93588	2.92265e-09	4.6866e-08
Stbd1	146.016	-1.56265	0.26358	-5.92856	3.05612e-09	4.89566e-08
Folr1	33.7043	3.8585	0.650905	5.9279	3.06842e-09	4.9104e-08
Fam219a	470.388	-1.00469	0.169623	-5.92307	3.15988e-09	5.05166e-08
Krba1	918.016	-0.806276	0.136143	-5.92226	3.17538e-09	5.07133e-08
Tusc3	1293.45	-0.710925	0.120104	-5.91922	3.23467e-09	5.16081e-08
Dpp4	32.4371	5.19151	0.877127	5.91877	3.24362e-09	5.16989e-08
Cks1b	983.941	0.838843	0.141789	5.91612	3.29618e-09	5.24838e-08
Cib2	201.178	-1.38323	0.233815	-5.91593	3.30009e-09	5.24933e-08
Pcsk1n	423.427	-0.988897	0.16718	-5.91515	3.31576e-09	5.26897e-08
Hist2h4	2264.94	0.728854	0.123297	5.91136	3.393e-09	5.3863e-08
Cntfr	640.017	-0.860187	0.145575	-5.90889	3.44411e-09	5.46197e-08
Tmem164	3768.66	-0.570967	0.0966576	-5.90711	3.48162e-09	5.51592e-08
Pitrm1	1010.91	0.762836	0.129209	5.9039	3.55009e-09	5.61879e-08
Mapk1ip1l	3157.01	0.582691	0.0987388	5.90133	3.60577e-09	5.70123e-08
Galnt7	1126.61	-0.720354	0.122072	-5.90108	3.6113e-09	5.70427e-08
Fzd3	10089	0.563887	0.0955637	5.90065	3.62081e-09	5.71359e-08
Fndc5	1968.04	-0.68649	0.116403	-5.89753	3.6899e-09	5.81682e-08
Cep192	1109.57	0.793293	0.134559	5.8955	3.73549e-09	5.88284e-08
Tap2	86.8616	-2.18432	0.37059	-5.89418	3.76549e-09	5.9242e-08
Mgat5b	1019	-0.943366	0.160085	-5.8929	3.79481e-09	5.96441e-08
Exosc2	896.43	0.77489	0.13154	5.89089	3.84124e-09	6.03139e-08
St18	956.093	0.740102	0.125656	5.88992	3.8638e-09	6.06081e-08
Sesn2	1057.19	-0.769203	0.130603	-5.88964	3.87039e-09	6.06514e-08
Tnnt1	127.062	-1.7861	0.303274	-5.88938	3.87641e-09	6.06857e-08
Gpr17	83.4333	-2.22158	0.377685	-5.88209	4.05112e-09	6.33582e-08
Vit	521.64	-0.920877	0.156567	-5.88169	4.06087e-09	6.34481e-08
Lix1l	1335.86	-0.690948	0.117509	-5.87996	4.10374e-09	6.40547e-08
Wwox	275.408	-1.16036	0.19737	-5.87911	4.1249e-09	6.43216e-08
Ggta1	168.798	1.48853	0.253422	5.87369	4.26188e-09	6.63271e-08
Sh3bgrl2	117.32	1.72127	0.293041	5.87383	4.25837e-09	6.63271e-08
Adcy5	443.578	-1.0323	0.175759	-5.87337	4.2703e-09	6.6393e-08
Tmem168	1036.55	-0.785692	0.133814	-5.87155	4.31749e-09	6.70608e-08
Ypel2	685.54	-0.932711	0.158976	-5.86698	4.43798e-09	6.88647e-08
Pik3r3	4639.81	-0.558839	0.095256	-5.86671	4.44536e-09	6.89118e-08
Brca2	671.142	0.882234	0.15049	5.86242	4.56156e-09	7.06439e-08
Tspan8	32.4023	4.01612	0.685271	5.86064	4.61095e-09	7.13392e-08
Ubc	1528.11	0.685118	0.117032	5.85413	4.79517e-09	7.41169e-08
Sdc3	1106.38	-0.806776	0.137873	-5.85158	4.86914e-09	7.51869e-08
Igfbp5	5682.92	-0.614142	0.104964	-5.85097	4.88725e-09	7.53198e-08
Map7	107.659	1.89148	0.323271	5.85107	4.88433e-09	7.53198e-08
Rxrg	350.249	-1.13889	0.194842	-5.84522	5.05906e-09	7.78919e-08
Asns	2872.11	-0.643678	0.11015	-5.84364	5.10709e-09	7.8555e-08
Cxcr2	272.711	1.28984	0.220836	5.84074	5.19702e-09	7.98607e-08
Tmem63b	1882.5	-0.751101	0.128648	-5.83843	5.26953e-09	8.08965e-08
Hoxd8	140.195	-1.5754	0.269917	-5.83662	5.3271e-09	8.17011e-08
Ogdh	3082.13	0.588111	0.100787	5.83519	5.37297e-09	8.23248e-08
Casp8ap2	1537.33	0.658033	0.112832	5.83195	5.47817e-09	8.38558e-08
Gpc6	460.637	0.928696	0.159264	5.83116	5.50417e-09	8.41724e-08
Zfp775	355.498	-1.14739	0.196783	-5.83074	5.51819e-09	8.43053e-08
Rpa1	1888.29	0.646643	0.110908	5.83042	5.52884e-09	8.43868e-08
Nop58	2260.63	0.678009	0.116341	5.82777	5.61737e-09	8.56555e-08
Litaf	512.06	0.935482	0.160543	5.827	5.64331e-09	8.59683e-08
H1fx	270.136	-1.16325	0.199664	-5.82606	5.6752e-09	8.63709e-08
Maf1	1467.71	-0.681969	0.117125	-5.82255	5.79559e-09	8.81185e-08
Ptma	47591.8	0.570912	0.0980565	5.82228	5.80507e-09	8.8178e-08
Tmem130	341.065	-1.05063	0.180558	-5.81881	5.92669e-09	8.99393e-08
Aven	226.946	1.23768	0.212718	5.81841	5.94087e-09	9.00682e-08
Mgst3	1738.9	-0.751033	0.129201	-5.81289	6.14048e-09	9.30053e-08
Stil	322.547	1.06404	0.183173	5.80895	6.28651e-09	9.51263e-08
Agps	3506.06	0.591389	0.10185	5.80647	6.38027e-09	9.64529e-08
Hnrnpa3	3427.98	0.609686	0.105078	5.80223	6.54374e-09	9.88297e-08
Repin1	1059.34	-0.74122	0.1278	-5.79984	6.63786e-09	1.00156e-07
Plekhg1	182.957	1.40863	0.242891	5.79942	6.65427e-09	1.00308e-07
Svil	214.581	1.31512	0.226795	5.79873	6.682e-09	1.0063e-07
Bmp4	64.1668	2.30268	0.397126	5.79835	6.69696e-09	1.0076e-07
Kifc2	216.52	-1.34157	0.231408	-5.7974	6.73525e-09	1.0124e-07
Nsd1	6185.35	0.631333	0.108938	5.79535	6.81771e-09	1.02382e-07
Tceal8	2990.45	-0.643224	0.111034	-5.79302	6.91313e-09	1.03717e-07
Tshz1	6338	0.533862	0.0921793	5.79156	6.97352e-09	1.04524e-07
Jph3	764.746	-0.95496	0.164995	-5.7878	7.13149e-09	1.0679e-07
Tars	1655.79	0.645501	0.111589	5.78464	7.26672e-09	1.08713e-07
Kpnb1	10018.1	0.531755	0.0919568	5.78266	7.35296e-09	1.09899e-07
Mms22l	524.196	0.880654	0.152429	5.77747	7.58337e-09	1.13129e-07
Phf14	2968.1	-0.582417	0.100807	-5.77753	7.58049e-09	1.13129e-07
Fndc3b	978.271	0.744024	0.128806	5.77634	7.63435e-09	1.13783e-07
Trpm7	1395.87	0.694883	0.120309	5.77581	7.65836e-09	1.14033e-07
2700094K13Rik	1929.04	0.664771	0.115105	5.77533	7.68041e-09	1.14254e-07
Ppfia4	174.297	-1.41178	0.244509	-5.77391	7.74516e-09	1.15109e-07
E130309F12Rik	913.608	-0.755068	0.130849	-5.77051	7.90324e-09	1.17349e-07
Slc43a1	107.988	1.74035	0.30172	5.76811	8.01671e-09	1.18922e-07
Ddx21	2592.89	0.611846	0.106132	5.76493	8.16921e-09	1.21071e-07
Vmn2r-ps129	378.954	1.1874	0.206104	5.76117	8.35339e-09	1.23685e-07
Abcc8	132.93	-1.5868	0.275476	-5.76023	8.40004e-09	1.24259e-07
Plk3	937.265	0.747897	0.129847	5.75985	8.41881e-09	1.24421e-07
Hypk	1242.91	0.792197	0.137546	5.75952	8.43552e-09	1.24552e-07
Frem1	341	1.05655	0.183464	5.75891	8.46609e-09	1.24887e-07
Rsl1d1	2652.57	0.607418	0.105528	5.75601	8.61247e-09	1.26928e-07
Spc24	625.582	0.872501	0.151634	5.754	8.71584e-09	1.28332e-07
Kcnj2	262.126	-1.17467	0.204274	-5.75044	8.90102e-09	1.30937e-07
Rapgef5	376.264	-1.00626	0.175113	-5.74637	9.11807e-09	1.34005e-07
Nfu1	731.023	-0.911411	0.158643	-5.74503	9.19052e-09	1.34945e-07
Smpd4	830.778	0.785927	0.136872	5.74208	9.35234e-09	1.37194e-07
Vps4a	2516.18	-0.609119	0.1061	-5.74101	9.41149e-09	1.37934e-07
Spr	556.263	-0.878898	0.153121	-5.73988	9.47436e-09	1.38714e-07
St14	40.0419	3.24982	0.566196	5.73974	9.48226e-09	1.38714e-07
Nacad	1529.19	-0.751714	0.130993	-5.73858	9.54765e-09	1.39542e-07
Wbp5	5091.96	-0.680314	0.118567	-5.7378	9.59128e-09	1.4005e-07
Slc6a8	1029.81	-0.736452	0.128388	-5.73615	9.68511e-09	1.4129e-07
Sec24d	236.222	1.26665	0.220881	5.73455	9.77708e-09	1.42501e-07
Mga	3185.4	0.59119	0.103123	5.73285	9.87543e-09	1.4367e-07
Slc16a2	144.246	-1.54242	0.269045	-5.73295	9.87011e-09	1.4367e-07
Vps39	1027.47	-0.739747	0.129176	-5.72664	1.02439e-08	1.48893e-07
Gm608	971.847	0.727198	0.127025	5.72484	1.0353e-08	1.50341e-07
Srsf1	13110.8	0.520344	0.0909143	5.72346	1.04374e-08	1.51428e-07
Cecr5	363.814	-1.07471	0.187806	-5.72246	1.04994e-08	1.52189e-07
Efna3	314.72	-1.10518	0.193184	-5.72088	1.05973e-08	1.53468e-07
Acat1	1420.08	-0.664789	0.116253	-5.71846	1.07496e-08	1.55531e-07
Crbn	1313.11	-0.674288	0.11793	-5.71768	1.07991e-08	1.56103e-07
Adc	149.379	-1.54259	0.269877	-5.71592	1.09109e-08	1.57577e-07
Neto2	1575.97	0.754491	0.132112	5.71099	1.12323e-08	1.62068e-07
Ptpro	1178.18	-0.883356	0.154681	-5.71083	1.12423e-08	1.62068e-07
Mns1	119.91	1.64394	0.287887	5.71037	1.12729e-08	1.62361e-07
Zbtb7b	125.029	-1.65343	0.289581	-5.70972	1.13163e-08	1.62837e-07
Pde5a	583.229	0.875907	0.153418	5.70929	1.13451e-08	1.63103e-07
Plk1	625.821	0.825618	0.144633	5.70837	1.14063e-08	1.63835e-07
Ccng1	6891.44	-0.589554	0.10334	-5.705	1.16344e-08	1.6696e-07
Snd1	4310.12	-0.548006	0.0960734	-5.70403	1.17006e-08	1.67758e-07
Cbx8	270.547	-1.15328	0.202253	-5.70218	1.18285e-08	1.69438e-07
Dtx4	6152.09	0.564603	0.0990483	5.70028	1.19611e-08	1.71184e-07
Hccs	899.377	-0.76882	0.134908	-5.69883	1.20635e-08	1.72494e-07
Cdk12	1489.21	0.66456	0.116632	5.69791	1.21287e-08	1.73269e-07
Dcp2	2442.65	0.595046	0.104552	5.69139	1.26008e-08	1.7985e-07
Acss2	523.224	-0.87477	0.154102	-5.67656	1.37433e-08	1.95981e-07
Rhoc	669.331	-0.797019	0.140498	-5.67279	1.40487e-08	2.00156e-07
Nlgn2	1416.56	-0.687275	0.121214	-5.66994	1.4285e-08	2.0334e-07
Aqp8	29.5793	5.11012	0.901304	5.6697	1.43052e-08	2.03444e-07
Tia1	3469.96	-0.551584	0.0972896	-5.66951	1.43208e-08	2.03484e-07
Dnajc3	1160.52	0.682409	0.120425	5.66665	1.45616e-08	2.06719e-07
Zeb2	1797.46	0.619759	0.109426	5.66373	1.48117e-08	2.10083e-07
4930402H24Rik	2324.29	-0.654767	0.115635	-5.66239	1.49283e-08	2.11546e-07
Efnb2	1611.01	0.675435	0.119401	5.65686	1.54163e-08	2.18267e-07
Nek2	573.392	0.876909	0.155029	5.65644	1.54545e-08	2.18613e-07
Strip1	1849.62	-0.670743	0.118594	-5.6558	1.55118e-08	2.19226e-07
Scn1b	68.4806	-2.25113	0.398231	-5.65284	1.5782e-08	2.22847e-07
Isl2	1356.2	-0.697011	0.123342	-5.65103	1.59486e-08	2.24798e-07
Rsu1	658.21	-0.848081	0.150072	-5.65115	1.59375e-08	2.24798e-07
Gmcl1	1146.04	-0.72167	0.127733	-5.64984	1.60596e-08	2.26162e-07
Svop	1749.91	-0.674587	0.119444	-5.64773	1.62579e-08	2.28751e-07
Larp1	2034.81	0.604393	0.107066	5.64505	1.65137e-08	2.32145e-07
Hist1h1t	46.1532	-3.28053	0.581219	-5.64422	1.65931e-08	2.33054e-07
Necab2	299.334	-1.09168	0.193526	-5.641	1.69065e-08	2.37244e-07
Gspt1	3354.92	0.571917	0.101396	5.64044	1.69618e-08	2.3781e-07
Sh2d3c	353.501	-1.05187	0.186554	-5.63844	1.71598e-08	2.40373e-07
Slc35d3	106.032	-1.92977	0.342685	-5.63133	1.78824e-08	2.50275e-07
Arhgap44	324.744	-1.05133	0.186767	-5.62911	1.81147e-08	2.53302e-07
Pole3	402.369	0.941956	0.167383	5.62756	1.82781e-08	2.55362e-07
Stag3	203.195	-1.27506	0.226627	-5.62626	1.84156e-08	2.57056e-07
Eid1	6007.93	-0.549444	0.097735	-5.62178	1.89003e-08	2.63589e-07
Zfp488	1446.22	0.696677	0.12394	5.62107	1.89784e-08	2.64445e-07
Erc1	1583.25	-0.662536	0.117891	-5.61989	1.91082e-08	2.6602e-07
Tigd2	330.245	-1.06641	0.189852	-5.61705	1.94248e-08	2.7019e-07
Ndrg2	147.821	-1.46888	0.261529	-5.61652	1.94844e-08	2.70782e-07
Spp1	33.4722	3.75006	0.66778	5.61571	1.95753e-08	2.71807e-07
Tecta	132.352	-1.63098	0.290699	-5.61054	2.01693e-08	2.7981e-07
Rab9	957.351	-0.712	0.12697	-5.60764	2.05107e-08	2.84297e-07
Prkd3	1730.45	0.659748	0.117727	5.60406	2.09383e-08	2.8997e-07
Ndfip2	1202.72	-0.669485	0.119545	-5.60029	2.13992e-08	2.96094e-07
Syne2	2939.19	0.614962	0.109906	5.59534	2.20194e-08	3.0441e-07
Pdzd2	140.13	1.4728	0.263486	5.58967	2.27501e-08	3.14237e-07
Frmd7	29.7785	8.53409	1.52722	5.58797	2.29734e-08	3.17044e-07
Syncrip	5228.78	0.54565	0.0976517	5.58771	2.30078e-08	3.17243e-07
Setd2	2861.07	0.584073	0.104615	5.58304	2.36346e-08	3.25602e-07
Kctd12	617.378	0.826375	0.148106	5.57963	2.41032e-08	3.3177e-07
Sel1l3	92.6952	-1.84818	0.331299	-5.5786	2.42464e-08	3.33451e-07
Baz1a	885.282	0.725259	0.130026	5.57781	2.43562e-08	3.34381e-07
Pax6	306.258	1.03563	0.185667	5.57792	2.43405e-08	3.34381e-07
Slc29a4	504.158	-0.867266	0.155618	-5.57303	2.50346e-08	3.43397e-07
Tmem50a	1280.29	-0.66502	0.119363	-5.57141	2.5269e-08	3.46312e-07
Prex2	647.749	1.06684	0.19153	5.57006	2.54652e-08	3.48699e-07
Adcy7	88.6124	1.87089	0.336039	5.56747	2.58462e-08	3.5361e-07
Agap3	1867.08	-0.640449	0.115059	-5.56627	2.60252e-08	3.55752e-07
Armcx5	414.416	-0.930314	0.167177	-5.56485	2.62372e-08	3.58341e-07
Irf6	49.0241	2.65336	0.476982	5.5628	2.65477e-08	3.6227e-07
Mmd	1724.92	-0.613712	0.110337	-5.56216	2.6645e-08	3.63285e-07
Adam23	570.395	-0.835264	0.150176	-5.56189	2.66872e-08	3.63548e-07
Dhfr	698.505	0.811358	0.145931	5.55986	2.69985e-08	3.67471e-07
Cdca8	833.069	0.739676	0.133127	5.55617	2.75766e-08	3.75018e-07
Elf4	67.637	2.15848	0.388742	5.55248	2.8165e-08	3.82691e-07
Creg2	234.588	-1.19289	0.214892	-5.55111	2.83862e-08	3.85366e-07
Rab7	1003.33	-0.692792	0.124848	-5.54908	2.87169e-08	3.89523e-07
Ccdc107	342.806	-1.01088	0.182463	-5.54016	3.02189e-08	4.09545e-07
Gnl3	926.014	0.706543	0.127538	5.53984	3.02741e-08	4.09787e-07
Stk25	2013.06	-0.617508	0.111468	-5.53976	3.02885e-08	4.09787e-07
Rbm3	9799.5	0.632978	0.114278	5.53894	3.04308e-08	4.11361e-07
Kif2c	709.4	0.776303	0.140169	5.53834	3.0535e-08	4.12066e-07
Lrrc3	441.411	-0.925175	0.167048	-5.53837	3.05296e-08	4.12066e-07
Gabpa	1015.92	0.704973	0.127323	5.53691	3.0786e-08	4.151e-07
Atm	1771.82	0.713639	0.128907	5.53609	3.09305e-08	4.16694e-07
Atp13a3	1813.95	0.626879	0.113309	5.53248	3.15727e-08	4.24985e-07
3632451O06Rik	1015.94	-0.688969	0.124547	-5.53179	3.16984e-08	4.26314e-07
Mamdc2	35.8549	3.24887	0.587419	5.53076	3.18848e-08	4.28457e-07
Lrsam1	443.121	-0.917967	0.166032	-5.52887	3.22292e-08	4.32718e-07
Rimbp2	353.411	-1.02471	0.185345	-5.52864	3.22714e-08	4.32918e-07
Fam199x	1931.21	-0.596225	0.107866	-5.52747	3.24879e-08	4.35453e-07
Hdac5	1270.26	-0.718824	0.130071	-5.52641	3.26851e-08	4.37726e-07
Ccdc3	44.2867	2.73195	0.494419	5.52557	3.28425e-08	4.39463e-07
Clip2	2131.87	-0.715139	0.129509	-5.52194	3.35274e-08	4.48249e-07
Prc1	1890.39	0.603305	0.109318	5.51881	3.41295e-08	4.55662e-07
Sox8	186.794	-1.33238	0.241427	-5.51876	3.41394e-08	4.55662e-07
Dclk2	920.281	-0.77397	0.140345	-5.51477	3.49238e-08	4.65739e-07
Haus3	456.715	0.89688	0.162639	5.51454	3.49703e-08	4.65967e-07
Shank1	144.902	-1.4998	0.272064	-5.51268	3.53412e-08	4.70513e-07
Serinc2	209.858	-1.23429	0.223939	-5.51174	3.55312e-08	4.72645e-07
Mb21d2	2494.8	-0.645147	0.117062	-5.51115	3.56487e-08	4.73811e-07
Ica1	446.794	-0.893577	0.162148	-5.51088	3.57053e-08	4.74165e-07
Coro1c	4380.05	-0.531469	0.0965145	-5.50663	3.65777e-08	4.85344e-07
Cdkn1b	2491.84	-0.673628	0.122372	-5.50475	3.69688e-08	4.90122e-07
Gxylt1	352.644	0.990173	0.179938	5.50284	3.73717e-08	4.9505e-07
Psmd10	799.151	-0.766133	0.139276	-5.50083	3.78013e-08	5.00323e-07
Abcb7	1354.32	-0.654452	0.11903	-5.49821	3.8367e-08	5.07385e-07
Shisa3	212.423	1.25334	0.228054	5.49581	3.88911e-08	5.13888e-07
Fgfr1op2	994.998	-0.69284	0.126081	-5.49519	3.90299e-08	5.15292e-07
Cbx5	13876.9	0.510429	0.0929191	5.49327	3.94562e-08	5.20487e-07
Mpp6	808.908	-0.73069	0.133047	-5.49196	3.97498e-08	5.23924e-07
Kdm4b	2006.64	-0.713614	0.129974	-5.49041	4.00997e-08	5.27744e-07
Mgarp	45.9853	-2.90287	0.528727	-5.49031	4.01233e-08	5.27744e-07
Spock1	774.947	-0.739341	0.134665	-5.49024	4.01396e-08	5.27744e-07
Psmb8	39.4359	-3.15999	0.57559	-5.49	4.01942e-08	5.28024e-07
Camkk1	246.223	-1.14855	0.209284	-5.488	4.06519e-08	5.33594e-07
Eprs	4529.25	0.535746	0.0976368	5.48714	4.08498e-08	5.35748e-07
Taf15	770.976	0.841048	0.153341	5.48481	4.13922e-08	5.42412e-07
Gpm6a	1236.68	-0.669086	0.121996	-5.4845	4.14647e-08	5.42914e-07
Gcat	413.839	0.926726	0.168983	5.48412	4.15532e-08	5.43622e-07
Baz1b	4251.45	0.54624	0.0997233	5.47756	4.31225e-08	5.63688e-07
Ocln	30.0352	3.74707	0.684186	5.47668	4.33374e-08	5.6603e-07
Cdca7	1362.23	0.629428	0.114954	5.47547	4.36344e-08	5.69439e-07
Olfr856-ps1	715.374	0.749213	0.136868	5.47397	4.40074e-08	5.73834e-07
Ranbp2	5731.61	0.526548	0.0962092	5.47294	4.42627e-08	5.7669e-07
Slc6a1	239.94	-1.24093	0.227026	-5.46604	4.60205e-08	5.99099e-07
Timp1	40.9264	2.89438	0.529573	5.46551	4.61579e-08	6.00393e-07
Snord22	1621.89	-0.812783	0.148736	-5.46462	4.63906e-08	6.02925e-07
Hdac8	263.431	-1.11796	0.204598	-5.46417	4.65085e-08	6.03962e-07
Hoxa2	705.188	-0.755713	0.138427	-5.45931	4.77992e-08	6.20215e-07
Golim4	810.409	0.741258	0.13579	5.45885	4.79239e-08	6.20609e-07
Hs3st5	154.518	-1.55033	0.283995	-5.45898	4.78871e-08	6.20609e-07
Kctd13	329.79	-1.02163	0.187154	-5.45876	4.79471e-08	6.20609e-07
Srrm3	334.682	-1.05882	0.193983	-5.45831	4.80684e-08	6.21672e-07
Igsf11	1048.48	-0.727049	0.133228	-5.45717	4.8379e-08	6.25179e-07
Dbh	31.9763	3.39238	0.621786	5.45587	4.87343e-08	6.28744e-07
Limk1	1791.53	-0.602389	0.110411	-5.45589	4.87286e-08	6.28744e-07
Myl9	260.671	-1.17124	0.214706	-5.4551	4.89459e-08	6.30961e-07
Kirrel	570.653	0.843909	0.154783	5.45219	4.97527e-08	6.40839e-07
Enpp5	494.78	-0.854495	0.15677	-5.45062	5.01959e-08	6.46022e-07
Zfp786	221.855	-1.18618	0.217678	-5.44924	5.05864e-08	6.50519e-07
Arpc4	3035.61	-0.573084	0.105186	-5.44827	5.08611e-08	6.53522e-07
Acsl4	3192.03	-0.566901	0.104112	-5.44509	5.1778e-08	6.64628e-07
Tagln	82.6161	1.85593	0.340851	5.44499	5.18094e-08	6.64628e-07
Itgb5	216.041	1.17645	0.216131	5.44324	5.23193e-08	6.70626e-07
Tanc1	446.95	0.889775	0.1635	5.44204	5.26726e-08	6.74609e-07
Bcl2l13	1859.89	-0.586718	0.107815	-5.44188	5.27206e-08	6.74679e-07
Hspa9	5409.85	0.505155	0.0928323	5.44158	5.28094e-08	6.7527e-07
Hibadh	673.794	-0.797606	0.146625	-5.43978	5.33454e-08	6.81574e-07
Eps8l2	32.5177	3.37832	0.62131	5.43741	5.40601e-08	6.90149e-07
Pfn2	5746.74	-0.51554	0.0948251	-5.43674	5.42629e-08	6.9218e-07
Cdca5	374.063	0.980173	0.180314	5.43592	5.45131e-08	6.94812e-07
Man1a	74.3486	2.0454	0.376518	5.4324	5.56025e-08	7.08127e-07
Zdhhc15	786.644	-0.756771	0.13938	-5.42953	5.65018e-08	7.19003e-07
Rcan2	820.018	-0.765997	0.141135	-5.42742	5.71738e-08	7.2697e-07
Foxf2	68.0539	2.2289	0.410753	5.42638	5.75075e-08	7.30627e-07
Nkx2-2	203.051	-1.22485	0.225731	-5.42617	5.75766e-08	7.30918e-07
Adcy2	813.368	-0.812599	0.149766	-5.4258	5.76965e-08	7.31854e-07
Sgol2	865.552	0.797857	0.147067	5.42514	5.79077e-08	7.33945e-07
Zfp518a	1260.07	0.71226	0.131364	5.42202	5.89294e-08	7.46298e-07
U2af1	2298.58	0.713916	0.131676	5.42176	5.90163e-08	7.46801e-07
Nusap1	1089.37	0.73451	0.135483	5.42143	5.91247e-08	7.47576e-07
Pitpnm1	429.329	-1.04893	0.193552	-5.41936	5.98131e-08	7.55676e-07
Nlgn3	332.74	-1.17687	0.217172	-5.41906	5.99136e-08	7.56343e-07
Efr3b	915.286	0.751232	0.138748	5.41435	6.15127e-08	7.75912e-07
Mvb12a	520.667	-0.868792	0.160467	-5.41416	6.15763e-08	7.76096e-07
Hk3	71.2871	2.03811	0.376829	5.40858	6.3525e-08	8.00021e-07
Mtus1	1469.69	-0.617152	0.114166	-5.40576	6.45352e-08	8.12098e-07
Kank1	719.475	0.741801	0.137292	5.40308	6.5508e-08	8.23685e-07
Crybg3	278.143	1.06121	0.196447	5.40204	6.58867e-08	8.2779e-07
A830082N09Rik	453.681	0.87293	0.161601	5.40176	6.59915e-08	8.27794e-07
Espl1	633.969	0.769278	0.142411	5.40184	6.59622e-08	8.27794e-07
Srrm2	6546.14	0.500563	0.092698	5.39993	6.66664e-08	8.35598e-07
Kntc1	607.863	0.792302	0.14675	5.39901	6.70093e-08	8.39232e-07
Exoc6b	1970.2	-0.594563	0.110238	-5.39345	6.91177e-08	8.64954e-07
Pnmal1	325.547	-1.09728	0.203466	-5.39296	6.93067e-08	8.66634e-07
Kcnq2	684.292	-0.826248	0.15322	-5.39256	6.94604e-08	8.67871e-07
Ugt2b34	27.921	3.9898	0.740235	5.38991	7.04932e-08	8.80082e-07
Fmr1	1159.64	0.674347	0.125167	5.38756	7.14203e-08	8.90954e-07
Sh3glb2	737.436	-0.785195	0.14581	-5.38506	7.24186e-08	9.02697e-07
Ddx46	1341.25	0.640222	0.11897	5.38136	7.39251e-08	9.20751e-07
Npr1	36.922	2.98816	0.555321	5.38097	7.40858e-08	9.22028e-07
Coch	92.6088	-1.76914	0.328809	-5.38045	7.42996e-08	9.23963e-07
Abat	2306.08	-0.689393	0.12815	-5.37956	7.46662e-08	9.27794e-07
Birc5	824.071	0.802402	0.149295	5.37462	7.6744e-08	9.52865e-07
Dctn2	4198.49	-0.563796	0.104905	-5.37437	7.68521e-08	9.53459e-07
Gpc2	4081.4	-0.528993	0.0984547	-5.37296	7.74548e-08	9.60186e-07
Cd2ap	682.798	0.824397	0.153442	5.3727	7.7567e-08	9.60824e-07
Colec12	128.532	1.51565	0.282208	5.37068	7.84386e-08	9.70861e-07
Map1lc3a	1726.61	-0.64373	0.119938	-5.36719	7.99746e-08	9.891e-07
Stx7	2140.23	-0.5687	0.105989	-5.36567	8.06511e-08	9.96689e-07
Heatr1	1481.87	0.619252	0.115415	5.36543	8.07574e-08	9.97224e-07
Tmem64	691.313	0.796182	0.148408	5.36483	8.10242e-08	9.9974e-07
Rfx3	1337.74	0.670466	0.124988	5.36426	8.12837e-08	1.00216e-06
Pmfbp1	143.304	-1.50648	0.28088	-5.36342	8.16606e-08	1.00603e-06
C2cd3	666.766	0.751003	0.140049	5.36243	8.21084e-08	1.01076e-06
Supt16	3558.03	0.544009	0.101493	5.36004	8.32036e-08	1.02344e-06
Hnrnpu	14478.1	0.494561	0.0922782	5.35946	8.34716e-08	1.02594e-06
Pcolce	81.8903	1.84319	0.343961	5.35871	8.38162e-08	1.02938e-06
Bmpr1a	2886.43	0.561337	0.104775	5.35757	8.43505e-08	1.03514e-06
Epn2	952.551	-0.679165	0.126818	-5.35543	8.53532e-08	1.04663e-06
Cabp1	154.405	-1.36404	0.254805	-5.35325	8.6388e-08	1.0585e-06
Kif14	247.078	1.13556	0.212219	5.35089	8.75239e-08	1.07159e-06
St8sia1	1264.71	-0.649187	0.12143	-5.34619	8.98239e-08	1.0989e-06
Pafah2	295.923	-1.09976	0.205746	-5.34521	9.03136e-08	1.10404e-06
Cpt1c	786.494	-0.728941	0.136407	-5.34385	9.09921e-08	1.11148e-06
Klf10	603.674	-0.843018	0.157833	-5.34121	9.23284e-08	1.12693e-06
Col9a2	86.6756	1.7821	0.333857	5.33789	9.40323e-08	1.14685e-06
Hfm1	125.62	-1.53126	0.287066	-5.33417	9.59807e-08	1.16971e-06
Elovl6	1614.49	0.629826	0.118108	5.33265	9.67915e-08	1.17778e-06
Islr2	3617.98	-0.642004	0.120391	-5.33267	9.67801e-08	1.17778e-06
Kif3c	1810.84	-0.670063	0.125657	-5.33249	9.68772e-08	1.17792e-06
Bex1	1156.99	-0.749938	0.140722	-5.32922	9.86342e-08	1.19836e-06
2310022B05Rik	1073.66	-0.658909	0.123662	-5.32829	9.91444e-08	1.20364e-06
Zfand4	112.361	-1.58279	0.29714	-5.32674	9.99895e-08	1.21297e-06
Actr1a	5772.68	-0.522693	0.0981727	-5.32422	1.01386e-07	1.22879e-06
Adap1	353.933	-1.06919	0.20082	-5.32411	1.01449e-07	1.22879e-06
Slc7a11	60.8064	2.28745	0.429693	5.32346	1.01812e-07	1.23224e-06
Kbtbd2	1444.29	-0.62884	0.118205	-5.31992	1.0381e-07	1.25547e-06
Prpf8	7915.97	0.546273	0.102696	5.31933	1.04151e-07	1.25863e-06
Fbxw9	754.319	-0.71929	0.135282	-5.31697	1.05512e-07	1.27411e-06
Runx1t1	1319.69	0.624112	0.117399	5.31616	1.05978e-07	1.27876e-06
Chd7	2611.97	0.543896	0.102345	5.31434	1.07047e-07	1.29067e-06
Ctnna1	3684.08	0.526094	0.0990972	5.30887	1.10306e-07	1.32895e-06
Zfp9	749.165	-0.7525	0.141769	-5.30791	1.10887e-07	1.33494e-06
Marf1	1626.11	0.622769	0.117363	5.30634	1.11846e-07	1.34546e-06
Stx17	490.439	-0.853418	0.160889	-5.3044	1.13047e-07	1.35888e-06
Taok1	4918.97	0.514259	0.0970354	5.29971	1.15986e-07	1.39315e-06
Rfwd3	2547.28	0.559993	0.105675	5.29918	1.16321e-07	1.39612e-06
Strap	4804.36	-0.50582	0.0955044	-5.2963	1.18172e-07	1.41726e-06
Slc44a2	799.626	-0.728192	0.137594	-5.29231	1.2078e-07	1.44744e-06
Txndc15	1151.61	-0.658071	0.12437	-5.29126	1.21479e-07	1.45472e-06
Vasp	1336.41	-0.619459	0.117104	-5.28982	1.22439e-07	1.4651e-06
Fndc4	821.416	-0.700033	0.132358	-5.28895	1.23023e-07	1.47098e-06
Agmo	57.0912	-2.34304	0.443036	-5.28861	1.23252e-07	1.47261e-06
Dynlt3	784.561	-0.750316	0.141921	-5.28686	1.24436e-07	1.48564e-06
Exph5	29.981	3.45144	0.652969	5.28576	1.25181e-07	1.4934e-06
Gyltl1b	45.1651	2.60181	0.492294	5.28508	1.25649e-07	1.49786e-06
Wdhd1	865.305	0.686017	0.129911	5.28067	1.28715e-07	1.53325e-06
Cers4	549.182	-0.818813	0.155087	-5.27968	1.29408e-07	1.53876e-06
Gm2694	343.229	-1.02011	0.193212	-5.27975	1.29358e-07	1.53876e-06
Upp1	35.6173	2.94643	0.558079	5.2796	1.29469e-07	1.53876e-06
Cct7	9487.44	-0.477558	0.090456	-5.27945	1.29573e-07	1.53884e-06
Cyfip1	1377.85	0.617457	0.116965	5.27902	1.2988e-07	1.54133e-06
Gnb2	6019.82	-0.633507	0.120015	-5.27856	1.30206e-07	1.54405e-06
Ftsj3	1292.96	0.624345	0.118322	5.27666	1.31558e-07	1.55892e-06
Ino80d	1133.56	0.636927	0.120829	5.2713	1.3546e-07	1.60396e-06
Pla2g15	738.769	-0.730723	0.138731	-5.2672	1.38522e-07	1.63777e-06
Slco3a1	314.722	0.982421	0.186513	5.26732	1.38431e-07	1.63777e-06
Kcnn3	103.444	-1.62949	0.309419	-5.26629	1.39208e-07	1.64465e-06
Igfbp4	1063.77	0.677468	0.128699	5.26398	1.40968e-07	1.6642e-06
Gmeb1	630.492	0.770826	0.146471	5.26264	1.42004e-07	1.67518e-06
Bet1	663.043	-0.799605	0.151984	-5.26111	1.43185e-07	1.68786e-06
Tle3	3829.65	-0.561718	0.106795	-5.2598	1.44209e-07	1.69866e-06
Tnc	84.0981	1.76774	0.336125	5.25918	1.44699e-07	1.70316e-06
Stat2	642.496	-0.780489	0.148438	-5.258	1.45629e-07	1.71285e-06
Bend4	843.183	0.700045	0.133178	5.25645	1.46866e-07	1.72611e-06
Mkrn2	708.519	-0.727575	0.138457	-5.25488	1.48122e-07	1.73958e-06
Atg7	884.113	-0.687362	0.130877	-5.25198	1.50473e-07	1.76588e-06
Myof	102.636	1.60669	0.305977	5.25103	1.51253e-07	1.77373e-06
Pcnt	862.528	0.819331	0.156074	5.24964	1.52395e-07	1.78579e-06
Neurod4	1379.28	0.737368	0.140466	5.24946	1.52548e-07	1.78626e-06
Iffo1	386.578	-0.905308	0.172473	-5.24898	1.52942e-07	1.78956e-06
Smek1	2215.85	0.557121	0.106143	5.24879	1.53102e-07	1.7901e-06
Blm	712.893	0.720542	0.137303	5.24781	1.53916e-07	1.7983e-06
Tmem223	869.088	0.72039	0.137335	5.2455	1.55862e-07	1.81969e-06
Rundc3a	1888.29	-0.662221	0.126347	-5.24131	1.59441e-07	1.8601e-06
Lphn2	1089.16	0.638076	0.121776	5.23976	1.60782e-07	1.87208e-06
Ran	11206.4	0.475195	0.0906909	5.23972	1.60822e-07	1.87208e-06
Rap1gap	229.046	-1.15216	0.219883	-5.23986	1.60697e-07	1.87208e-06
Ncapg	863.867	0.713428	0.136164	5.23946	1.61049e-07	1.87334e-06
Slc9a3r2	198.482	-1.20142	0.229343	-5.23852	1.61866e-07	1.88147e-06
Fam178a	2292.71	0.583749	0.111457	5.23745	1.62808e-07	1.89104e-06
Mcm6	2610.27	0.562013	0.107313	5.23714	1.63083e-07	1.89284e-06
Hcfc1	3272.77	0.551548	0.105318	5.23698	1.63222e-07	1.89306e-06
Gm5595	306.077	0.983836	0.187884	5.23639	1.63746e-07	1.89775e-06
Enox1	716.464	-0.751367	0.143527	-5.23501	1.64972e-07	1.91056e-06
Atp13a2	2400.64	-0.658375	0.125841	-5.23179	1.67878e-07	1.9428e-06
Pisd-ps2	286.086	-1.01773	0.194565	-5.2308	1.68776e-07	1.95176e-06
Hoxc6	383.618	0.983683	0.188102	5.22951	1.69955e-07	1.96397e-06
Ppp2r5b	1470.94	-0.665469	0.12734	-5.22592	1.73288e-07	2.00102e-06
Tgfbr2	92.856	1.69009	0.323452	5.22518	1.73989e-07	2.00766e-06
Gpr123	105.901	-1.6299	0.312105	-5.22228	1.76737e-07	2.03787e-06
Eef1a2	219.939	-1.16287	0.222766	-5.22014	1.78791e-07	2.06007e-06
Ppm1k	418.058	-0.90102	0.172743	-5.21597	1.82858e-07	2.1054e-06
Dnm3os	60.4845	2.21815	0.425444	5.21373	1.85083e-07	2.12947e-06
B4galnt2	100.371	1.76929	0.339441	5.21237	1.86446e-07	2.14359e-06
Kndc1	142.756	-1.39038	0.266937	-5.20863	1.90238e-07	2.18545e-06
Nnt	498.42	0.864727	0.166022	5.20851	1.90363e-07	2.18545e-06
Mis18a	265.585	1.03298	0.198363	5.20753	1.91371e-07	2.19543e-06
Mest	8190.79	-0.481405	0.0924931	-5.20477	1.9424e-07	2.22673e-06
2023-03-09	678.616	-0.788984	0.15167	-5.20197	1.97182e-07	2.25882e-06
Tcerg1	1658.43	0.629032	0.120949	5.20079	1.98446e-07	2.27166e-06
Adcyap1r1	786.929	-0.884577	0.170112	-5.19996	1.99335e-07	2.28019e-06
Cux2	670.43	-0.77588	0.149229	-5.19927	2.00074e-07	2.28699e-06
Sat1	559.794	-0.856776	0.16481	-5.19856	2.00843e-07	2.29412e-06
Rps6ka6	3719.02	-0.5206	0.100194	-5.19592	2.03712e-07	2.32522e-06
Cox8a	4759.31	-0.718597	0.138465	-5.18974	2.10585e-07	2.40194e-06
Sf3a3	1823.79	0.57568	0.111061	5.18344	2.17827e-07	2.48276e-06
Edil3	1865.43	-0.567954	0.109604	-5.18189	2.19646e-07	2.50169e-06
Ranbp1	2891.55	0.541479	0.104526	5.18034	2.21484e-07	2.52081e-06
Shmt2	1086.86	0.630074	0.121637	5.17997	2.21925e-07	2.52402e-06
Sall4	112.881	1.61664	0.312134	5.17931	2.22704e-07	2.53107e-06
Kcmf1	1195.12	-0.627192	0.121174	-5.17595	2.2675e-07	2.57519e-06
Zfp704	1511.41	0.599944	0.115976	5.17298	2.30391e-07	2.61468e-06
Dhx9	5017.28	0.526315	0.101762	5.17202	2.31574e-07	2.62622e-06
Lrrtm4	63.9756	-2.08065	0.402377	-5.17089	2.32981e-07	2.64028e-06
Elmod3	197.88	-1.18368	0.228993	-5.16907	2.35266e-07	2.66428e-06
Mrpl13	1313.57	0.694524	0.134424	5.16666	2.38315e-07	2.69687e-06
Usp11	2720.7	-0.543124	0.105132	-5.1661	2.39032e-07	2.70305e-06
Dst	8262.45	0.554339	0.107349	5.16387	2.41897e-07	2.7335e-06
Cpne2	243.669	1.1218	0.217389	5.16031	2.46542e-07	2.78401e-06
Flrt1	50.9745	-2.3752	0.46032	-5.15989	2.47096e-07	2.78828e-06
Gfod2	1198.42	-0.685643	0.132895	-5.15928	2.47898e-07	2.79533e-06
Cep170b	1408.63	-0.647606	0.125538	-5.15864	2.48756e-07	2.80302e-06
Tpbpa	21.2178	8.04562	1.56074	5.15501	2.53623e-07	2.85582e-06
Mastl	373.133	0.946418	0.183628	5.15399	2.55006e-07	2.86937e-06
Arhgap19	651.393	0.744615	0.144494	5.15326	2.56003e-07	2.87853e-06
Lmnb1	3662	0.51515	0.099996	5.1517	2.58133e-07	2.90042e-06
Dhx40	1659.62	0.582925	0.113219	5.14866	2.62355e-07	2.94577e-06
Itfg1	3803.01	-0.524556	0.10195	-5.14521	2.67221e-07	2.99829e-06
Pck2	234.106	1.09168	0.21219	5.14484	2.67754e-07	3.00214e-06
Urgcp	786.828	-0.758588	0.147472	-5.14393	2.69049e-07	3.01453e-06
Golm1	3367.32	0.506426	0.0984886	5.14198	2.71862e-07	3.04174e-06
Hn1l	2471.45	0.530238	0.103118	5.14205	2.71755e-07	3.04174e-06
Tril	226.104	1.10951	0.215812	5.14111	2.73126e-07	3.05373e-06
Adarb2	71.1674	-2.04517	0.397853	-5.14053	2.73961e-07	3.0609e-06
Tmem55a	1122.84	0.622815	0.121221	5.13784	2.77921e-07	3.10296e-06
Prss8	24.3524	4.20704	0.818888	5.1375	2.78412e-07	3.10625e-06
9630033F20Rik	818.75	-0.678859	0.132331	-5.13002	2.89712e-07	3.23005e-06
Idi1	2510.14	0.535048	0.104314	5.1292	2.90982e-07	3.24193e-06
Prr11	328.518	0.949121	0.185116	5.12718	2.9411e-07	3.27448e-06
Mrpl18	1151.75	0.628592	0.122652	5.125	2.97534e-07	3.31027e-06
Ulk2	2144.43	-0.544271	0.106211	-5.12442	2.98447e-07	3.31811e-06
Mapre3	319.313	-0.951021	0.18569	-5.12155	3.03042e-07	3.36683e-06
Ndufv3	2033.43	-0.694665	0.135741	-5.11757	3.09497e-07	3.43613e-06
Apba2	3355.45	-0.53726	0.105	-5.11677	3.10805e-07	3.44824e-06
Ppih	819.618	0.694877	0.135842	5.11533	3.13192e-07	3.47229e-06
1810058I24Rik	661.993	-0.779277	0.152398	-5.11343	3.16354e-07	3.50245e-06
Ak3	923.317	0.647387	0.126604	5.11348	3.16271e-07	3.50245e-06
Chodl	597.65	-0.886694	0.173423	-5.11289	3.17268e-07	3.51011e-06
Dut	918.209	0.681602	0.133336	5.11192	3.18907e-07	3.52578e-06
Fanci	382.602	0.909719	0.178055	5.10921	3.23514e-07	3.57422e-06
Stx6	1133.16	-0.660407	0.129325	-5.10658	3.28044e-07	3.62174e-06
Map2k1	1133.42	-0.638161	0.124972	-5.10642	3.28312e-07	3.62218e-06
Mpv17l	609.578	0.82324	0.161252	5.1053	3.30271e-07	3.64126e-06
Hapln3	23.8541	4.17495	0.818604	5.10009	3.395e-07	3.7404e-06
Nipal3	475.755	-0.86557	0.169848	-5.09615	3.46632e-07	3.81632e-06
Thoc2	2137.02	0.538731	0.105785	5.09268	3.53042e-07	3.8842e-06
Tk2	883.113	-0.667618	0.131162	-5.09001	3.58038e-07	3.93643e-06
Igf2bp2	726.904	0.726862	0.142917	5.08591	3.65872e-07	4.01977e-06
Grm7	48.1861	-2.47651	0.486949	-5.08576	3.6615e-07	4.02004e-06
Hsp90b1	8351.65	0.477511	0.0939535	5.08242	3.72654e-07	4.08861e-06
Calm3	11368.2	-0.473725	0.0932341	-5.08103	3.75393e-07	4.11582e-06
Ppm1h	946.067	-0.665267	0.130951	-5.08027	3.76908e-07	4.12957e-06
Gmppa	542.25	-0.809612	0.159495	-5.0761	3.85256e-07	4.21812e-06
Clic4	3096.75	0.513973	0.101263	5.0756	3.86267e-07	4.22626e-06
Map3k10	664.667	-0.771035	0.151919	-5.07529	3.86897e-07	4.23024e-06
Tcerg1l	87.7852	-1.75483	0.345789	-5.07485	3.87811e-07	4.23731e-06
Mab21l1	69.3413	-1.96422	0.38721	-5.07275	3.92105e-07	4.28127e-06
Phf8	1145.6	-0.624409	0.123096	-5.07255	3.92514e-07	4.28279e-06
Cdh3	34.7386	3.01498	0.594429	5.07207	3.93521e-07	4.29081e-06
Ssrp1	4264.72	0.506161	0.0998057	5.07147	3.94758e-07	4.30134e-06
Birc6	5699.09	0.536344	0.10578	5.07039	3.96997e-07	4.32276e-06
Atxn1	349.114	-0.920339	0.1816	-5.06794	4.02142e-07	4.37578e-06
Cntn1	1338.75	-0.595064	0.117424	-5.06766	4.02737e-07	4.37925e-06
Gnao1	2359.7	-0.572306	0.113035	-5.06307	4.12561e-07	4.48299e-06
Rfc1	1653.66	0.567523	0.11211	5.0622	4.14451e-07	4.50045e-06
Cacna1g	1135.11	-0.810338	0.16011	-5.06113	4.16786e-07	4.5227e-06
Kank2	287.367	0.969016	0.191482	5.0606	4.17933e-07	4.53205e-06
Egln1	1954.67	-0.576096	0.113875	-5.05902	4.21421e-07	4.56674e-06
Slc39a3	941.33	-0.745972	0.147521	-5.05672	4.26538e-07	4.61903e-06
Rbm47	23.636	4.71751	0.933227	5.05505	4.30273e-07	4.65629e-06
Antxr2	935.698	0.651218	0.128873	5.05319	4.34493e-07	4.69875e-06
Dennd4b	272.635	-0.993559	0.196629	-5.05296	4.35013e-07	4.70117e-06
Camk2n1	1320.05	-0.677291	0.134046	-5.05268	4.3565e-07	4.70485e-06
Sema5b	741.795	-0.763258	0.151162	-5.04926	4.43516e-07	4.78653e-06
Cflar	469.114	0.825994	0.163789	5.04304	4.58186e-07	4.94148e-06
Cr1l	388.042	0.8627	0.171089	5.04241	4.59702e-07	4.95446e-06
Tgfbr3	199.943	1.28232	0.25435	5.04158	4.61715e-07	4.97277e-06
Zfp937	675.446	0.700665	0.139105	5.03696	4.72996e-07	5.09081e-06
Rgs4	122.94	-1.46312	0.290584	-5.03509	4.77636e-07	5.13726e-06
Efha2	821.92	-0.674625	0.134021	-5.03374	4.80999e-07	5.16992e-06
Nup214	781.574	0.669792	0.133071	5.03336	4.81969e-07	5.17684e-06
Ano10	1216.81	-0.642442	0.127652	-5.03278	4.83413e-07	5.18883e-06
Rad51	235.103	1.07329	0.213284	5.03221	4.84867e-07	5.20091e-06
Lztr1	2079.65	-0.574061	0.114085	-5.03185	4.85757e-07	5.20694e-06
Tnrc6a	2138.54	0.526997	0.104763	5.03037	4.89543e-07	5.24397e-06
Pfas	1501.19	0.56828	0.113009	5.02863	4.93984e-07	5.28797e-06
Shq1	296.939	-0.974691	0.19386	-5.0278	4.96126e-07	5.30731e-06
Ntn1	8975.41	0.464396	0.0923872	5.02663	4.99179e-07	5.33554e-06
Psap	8922.46	-0.450683	0.0896609	-5.02653	4.99439e-07	5.33554e-06
Twist1	40.6604	2.60515	0.518316	5.02618	5.00349e-07	5.34167e-06
Dleu7	62.3515	2.0439	0.406718	5.02535	5.02514e-07	5.36116e-06
Unc119	556.078	-0.79384	0.158081	-5.02173	5.12069e-07	5.45943e-06
Grk4	555.402	0.848822	0.169148	5.01822	5.21516e-07	5.55641e-06
Naa15	2015.03	0.548053	0.109243	5.01682	5.25334e-07	5.59332e-06
Fgl2	188.137	1.17763	0.234874	5.01387	5.33465e-07	5.67608e-06
Cenpa	732.174	0.746057	0.148809	5.01351	5.34469e-07	5.68295e-06
Nrip1	920.019	0.647697	0.129253	5.01108	5.41249e-07	5.75117e-06
Epha7	745.483	0.721949	0.144097	5.01014	5.43893e-07	5.7754e-06
Mapk8ip2	1851.25	-0.669427	0.133683	-5.00758	5.51177e-07	5.84491e-06
Ubl3	2130.98	-0.524902	0.104819	-5.00768	5.50891e-07	5.84491e-06
Frk	72.3434	1.84715	0.369074	5.00484	5.59093e-07	5.92489e-06
Rpl32	10992.4	-0.610307	0.121989	-5.00295	5.64609e-07	5.97935e-06
Huwe1	15359.2	-0.498635	0.0996873	-5.00199	5.67422e-07	6.00512e-06
Cep290	271.934	1.00027	0.19999	5.0016	5.68573e-07	6.01328e-06
Fam109a	620.394	-0.723279	0.144646	-5.00035	5.72272e-07	6.04836e-06
Tfpi	252.397	1.05153	0.210314	4.9998	5.73893e-07	6.06145e-06
Ddah2	4839.71	-0.498551	0.0997666	-4.99717	5.81766e-07	6.13797e-06
Fez2	777.142	-0.669665	0.13401	-4.99713	5.81912e-07	6.13797e-06
Rab3ip	811.648	-0.669908	0.134114	-4.99505	5.88198e-07	6.20014e-06
Zbtb16	179.463	1.1757	0.235392	4.99463	5.89478e-07	6.2095e-06
Rnf103	683.438	-0.701871	0.140591	-4.99228	5.9671e-07	6.28151e-06
Gm16532	50.0792	-2.33758	0.46841	-4.99046	6.02356e-07	6.33674e-06
Bag3	90.8097	1.62615	0.325907	4.98961	6.05018e-07	6.36052e-06
Epb4.1	4167.66	0.478814	0.0960094	4.98716	6.12736e-07	6.43739e-06
Garnl3	319.59	-0.948955	0.190316	-4.9862	6.15776e-07	6.46503e-06
Pbx3	1725.76	-0.55325	0.111051	-4.98194	6.29491e-07	6.60465e-06
Eefsec	543.055	-0.797792	0.160199	-4.98	6.35829e-07	6.66674e-06
A130077B15Rik	1325.84	0.637742	0.128066	4.97981	6.36466e-07	6.669e-06
Nip7	2526.18	0.615151	0.123543	4.97926	6.38264e-07	6.68342e-06
Tax1bp1	3219.5	-0.499011	0.100232	-4.97858	6.4053e-07	6.70272e-06
5730507C01Rik	798.353	0.702776	0.141165	4.97839	6.41166e-07	6.70495e-06
Parva	813.961	0.721459	0.14494	4.97763	6.43676e-07	6.72675e-06
Lig1	1116.32	0.61819	0.1242	4.97739	6.44483e-07	6.73075e-06
Flot2	1038.55	-0.612781	0.123177	-4.97481	6.53102e-07	6.81627e-06
Lama5	345.817	0.885971	0.178165	4.97276	6.60072e-07	6.88447e-06
Nradd	478.183	-0.78308	0.157557	-4.97015	6.69006e-07	6.97307e-06
Slc5a7	785.96	-0.7596	0.152859	-4.96927	6.72038e-07	6.99783e-06
Stmn4	1946.25	-0.64754	0.13031	-4.96921	6.72265e-07	6.99783e-06
Dbndd1	742.097	-0.679065	0.136666	-4.96881	6.73658e-07	7.00772e-06
Ndrg1	113.999	-1.47715	0.297483	-4.96549	6.85263e-07	7.12377e-06
Pde6d	481.245	-0.797345	0.160623	-4.96408	6.90269e-07	7.1711e-06
Sgtb	746.837	-0.673903	0.135817	-4.96186	6.98229e-07	7.24905e-06
Fuk	518.081	-0.778786	0.157028	-4.95954	7.06586e-07	7.331e-06
Gm2a	419.74	-0.821435	0.165736	-4.95629	7.18529e-07	7.45003e-06
Atf4	2662.67	0.507795	0.102459	4.95607	7.19334e-07	7.45351e-06
Meis3	1503.51	-0.600774	0.121281	-4.95359	7.28557e-07	7.54414e-06
Col12a1	859.178	0.677605	0.136824	4.95238	7.331e-07	7.58622e-06
Prpf40a	2825.7	0.502566	0.101485	4.95213	7.34064e-07	7.59124e-06
Grhl2	21.7364	5.00359	1.01077	4.95029	7.41024e-07	7.65822e-06
Hist1h3b	4214.47	0.621188	0.125512	4.94922	7.45123e-07	7.69556e-06
Nuak1	1244.74	-0.627334	0.126764	-4.94884	7.46552e-07	7.70167e-06
Tubb3	35947.7	-0.54376	0.109877	-4.94881	7.46687e-07	7.70167e-06
Epb4.1l5	1198.78	0.628638	0.127053	4.94784	7.5042e-07	7.73514e-06
Chchd10	209.424	-1.11284	0.224926	-4.94755	7.51528e-07	7.74152e-06
BC064078	345.645	-0.942143	0.19046	-4.94667	7.54921e-07	7.77142e-06
Sult4a1	889.011	-0.770208	0.15574	-4.94549	7.59539e-07	7.81388e-06
Hsp90aa1	25543.6	0.447435	0.0905293	4.94244	7.71521e-07	7.92685e-06
Rab6b	2137.59	-0.547668	0.110808	-4.94248	7.71363e-07	7.92685e-06
Akap8	2087.16	0.550842	0.111601	4.93583	7.98088e-07	8.1945e-06
Cenpv	256.241	0.990418	0.200708	4.93462	8.0306e-07	8.2402e-06
Magoh	1723.01	0.68835	0.139523	4.93359	8.07335e-07	8.27871e-06
Bcar1	1512.03	-0.613447	0.124427	-4.93018	8.21523e-07	8.41875e-06
Srxn1	351.307	0.929978	0.188669	4.92916	8.25843e-07	8.45755e-06
Maged1	13007	-0.479667	0.0973231	-4.9286	8.28191e-07	8.47612e-06
Kcp	169.846	-1.51431	0.307273	-4.92824	8.29726e-07	8.48635e-06
Aurka	673.544	0.686044	0.139211	4.92809	8.30392e-07	8.48768e-06
Ralgds	2086.12	-0.600193	0.121802	-4.9276	8.32469e-07	8.50342e-06
Tbx2	102.653	1.50667	0.305896	4.92543	8.4176e-07	8.59233e-06
Tfcp2	750.17	-0.697132	0.141541	-4.92531	8.42258e-07	8.59233e-06
Eef1d	2667.31	0.502289	0.101986	4.92508	8.43267e-07	8.59709e-06
Ccdc91	776.708	-0.661452	0.134315	-4.92462	8.45255e-07	8.61182e-06
Cyba	119.664	1.3851	0.281285	4.92417	8.47188e-07	8.62596e-06
Wdr91	540.625	-0.787689	0.159976	-4.92379	8.48822e-07	8.63705e-06
Sorcs3	169.955	-1.22718	0.249269	-4.92311	8.51777e-07	8.66091e-06
Tmem131	1117.43	0.594991	0.120859	4.923	8.52261e-07	8.66091e-06
Nr2f1	2798.57	0.51237	0.104129	4.92055	8.63012e-07	8.76455e-06
Cox7b	5963.08	-0.644273	0.130941	-4.92035	8.63913e-07	8.76808e-06
Flot1	738.489	-0.674177	0.137033	-4.91983	8.66189e-07	8.77993e-06
Racgap1	2041.53	0.533097	0.108356	4.91986	8.66072e-07	8.77993e-06
Ankrd13d	220.768	-1.13174	0.230061	-4.91929	8.68593e-07	8.79867e-06
Nup153	2654.99	0.521446	0.106007	4.91898	8.69971e-07	8.807e-06
Gkn1	21.4084	4.98107	1.01326	4.9159	8.83766e-07	8.94094e-06
Lsp1	110.63	1.54276	0.313844	4.91567	8.84771e-07	8.94539e-06
Slc39a8	73.2391	1.77858	0.361916	4.91435	8.90782e-07	9.00042e-06
Dera	1117.12	-0.607788	0.123752	-4.91135	9.04522e-07	9.12761e-06
Myh10	8048.71	0.469249	0.0955424	4.91142	9.04201e-07	9.12761e-06
Ghr	177.857	1.334	0.271657	4.91061	9.07929e-07	9.15616e-06
Ccp110	1308.02	0.585663	0.11929	4.90956	9.12789e-07	9.19931e-06
Rspo3	17.7073	7.78271	1.58538	4.90906	9.15147e-07	9.21195e-06
Tor1aip1	377.804	0.864376	0.176078	4.90905	9.15206e-07	9.21195e-06
Jagn1	628.165	-0.702517	0.14315	-4.90757	9.22098e-07	9.27542e-06
Meg3	6184.1	-0.481608	0.0981495	-4.90688	9.25351e-07	9.30224e-06
Trap1a	321.171	-1.07894	0.219899	-4.90652	9.27042e-07	9.31333e-06
1700011H14Rik	31.4075	7.1763	1.46265	4.90638	9.27711e-07	9.31415e-06
Dgkk	77.9176	-1.81725	0.37042	-4.90592	9.29912e-07	9.33033e-06
Syce1	73.9085	-1.949	0.397287	-4.90578	9.30577e-07	9.33109e-06
Plscr1	174.185	1.28664	0.262297	4.90527	9.32998e-07	9.34945e-06
Slc32a1	31.3644	-3.31767	0.676699	-4.90272	9.45193e-07	9.45969e-06
Vangl1	256.958	0.975578	0.198982	4.90284	9.44618e-07	9.45969e-06
Actl6b	569.818	-0.773263	0.157734	-4.90231	9.47172e-07	9.47351e-06
Rundc3b	720.754	-0.674795	0.137686	-4.90096	9.537e-07	9.53279e-06
Ccdc78	99.0488	1.50788	0.307692	4.90062	9.55368e-07	9.54344e-06
Met	453.744	-0.807409	0.164874	-4.89713	9.72457e-07	9.70802e-06
Tnr	370.041	-0.888925	0.181537	-4.89665	9.74846e-07	9.72575e-06
Rab11fip1	236.2	1.01458	0.207212	4.89632	9.76476e-07	9.73588e-06
Iqgap3	424.642	0.85775	0.175198	4.89589	9.78602e-07	9.75094e-06
Nfil3	356.405	-0.868326	0.177383	-4.8952	9.82077e-07	9.77941e-06
Ankra2	530.175	-0.749638	0.153176	-4.89398	9.88171e-07	9.83391e-06
Zfp862	290.332	-0.970964	0.198439	-4.893	9.93093e-07	9.8767e-06
Impdh2	2304.61	0.506661	0.103684	4.88659	1.02597e-06	1.01973e-05
Gpsm1	1882.97	-0.629249	0.1288	-4.88546	1.03187e-06	1.02495e-05
Lmbr1l	729.781	-0.673125	0.137825	-4.8839	1.04007e-06	1.03115e-05
Parp6	1386.58	-0.601476	0.12315	-4.88409	1.03907e-06	1.03115e-05
Sertad3	195.076	-1.1264	0.230636	-4.88391	1.04005e-06	1.03115e-05
E2f7	172.335	1.18011	0.241706	4.88242	1.04791e-06	1.03827e-05
Fsd1	865.388	-0.662641	0.135802	-4.87946	1.06377e-06	1.05333e-05
Ret	2003.3	-0.562282	0.115238	-4.87931	1.06457e-06	1.05347e-05
Gareml	176.831	-1.3757	0.281997	-4.87843	1.06932e-06	1.05751e-05
Polb	1031.04	-0.619706	0.127067	-4.87701	1.07704e-06	1.06447e-05
Ofd1	663.253	-0.70902	0.145408	-4.87609	1.0821e-06	1.06881e-05
Ttc5	1338.96	-0.578931	0.118824	-4.87219	1.10369e-06	1.08945e-05
Kdm5d	62.6645	1.92242	0.394644	4.87128	1.1088e-06	1.09382e-05
Mier2	735.186	-0.723781	0.14866	-4.8687	1.12335e-06	1.10749e-05
Epha4	2594.1	0.558202	0.114663	4.8682	1.1262e-06	1.10961e-05
Gmnn	541.345	0.809264	0.166343	4.86505	1.14429e-06	1.12672e-05
Pnck	166.261	-1.20523	0.247765	-4.86441	1.14796e-06	1.12964e-05
Syde2	162.973	1.27915	0.263038	4.86301	1.15615e-06	1.13699e-05
Midn	3327.14	0.480648	0.098844	4.86269	1.158e-06	1.13774e-05
Scn3a	1679.59	-0.563432	0.11587	-4.86263	1.15835e-06	1.13774e-05
Vax2	74.3987	-1.80701	0.371622	-4.86248	1.15925e-06	1.13792e-05
Rad54l	255.813	0.971215	0.199838	4.86002	1.17376e-06	1.15145e-05
Cul9	375.563	-0.917163	0.188818	-4.85739	1.18942e-06	1.16609e-05
Brip1	417.771	0.865225	0.178256	4.85383	1.211e-06	1.18651e-05
Vmac	236.28	-1.02349	0.210894	-4.8531	1.21543e-06	1.19012e-05
Plcb1	755.503	-0.725418	0.149526	-4.85144	1.22568e-06	1.19941e-05
Def8	1094.84	-0.611882	0.126141	-4.85077	1.22983e-06	1.20272e-05
Dcaf7	5350.86	-0.463882	0.0956416	-4.85021	1.23331e-06	1.20538e-05
Ptx3	22.3179	5.66411	1.16803	4.84929	1.23904e-06	1.21024e-05
Jun	1855.26	-0.526228	0.108525	-4.84893	1.24131e-06	1.21171e-05
Pdp2	482.296	0.766049	0.158004	4.84831	1.2452e-06	1.21476e-05
Glipr1	24.6609	3.84658	0.793653	4.84668	1.25543e-06	1.22398e-05
Ccdc80	37.5741	2.54134	0.524655	4.84383	1.27359e-06	1.24093e-05
Cltb	584.728	-0.719689	0.14867	-4.84084	1.29295e-06	1.25824e-05
Klhdc10	3248.62	-0.483816	0.099943	-4.84092	1.29239e-06	1.25824e-05
Aup1	684.985	-0.697622	0.144173	-4.83879	1.30631e-06	1.27047e-05
Hoxa6	159.644	-1.26783	0.262118	-4.83687	1.31899e-06	1.28201e-05
Tex30	379.398	0.82569	0.170805	4.83411	1.33739e-06	1.2991e-05
Ptgfr	20.9633	4.21245	0.871457	4.8338	1.33953e-06	1.30038e-05
Daam2	255.359	-1.06115	0.21955	-4.83327	1.34312e-06	1.30306e-05
Tdrd7	355.144	-0.8773	0.181552	-4.83224	1.35008e-06	1.30902e-05
Gm10845	1052.1	0.605346	0.125312	4.8307	1.36054e-06	1.31835e-05
Thbs3	514.558	-0.770952	0.159599	-4.83057	1.36144e-06	1.31842e-05
Slc35b4	675.988	-0.694559	0.143836	-4.82883	1.37335e-06	1.32914e-05
Atp8b1	22.4357	5.67314	1.17547	4.82628	1.39108e-06	1.34547e-05
Etf1	3993.46	0.475103	0.0984861	4.82406	1.40665e-06	1.3597e-05
Zfp239	290.697	-0.953114	0.197587	-4.82376	1.40876e-06	1.36091e-05
Eif2s2	3854.41	0.519767	0.107766	4.82311	1.41337e-06	1.36454e-05
Kdm1a	4981.34	-0.454035	0.0942131	-4.81923	1.44114e-06	1.3905e-05
Iqgap1	959.586	0.621591	0.129059	4.81633	1.46224e-06	1.41e-05
Ubtf	2164.77	0.533927	0.11088	4.81536	1.46933e-06	1.41598e-05
Sgol1	436.98	0.784777	0.163021	4.81395	1.47977e-06	1.42517e-05
Nrbp2	266.27	-0.964523	0.200473	-4.81122	1.50008e-06	1.44385e-05
S100g	40.5108	2.56854	0.533974	4.81024	1.50749e-06	1.4501e-05
Pisd	1015.28	-0.596896	0.124146	-4.80802	1.5243e-06	1.46538e-05
Ivns1abp	4616.79	0.467971	0.0973455	4.80732	1.52966e-06	1.46964e-05
Mkl2	595.857	0.711737	0.148073	4.80666	1.53474e-06	1.47363e-05
Hecw2	1685.99	-0.533483	0.110994	-4.8064	1.53675e-06	1.47466e-05
Rasa4	85.786	-1.626	0.338479	-4.80383	1.55658e-06	1.49279e-05
Rac3	496.429	-0.799058	0.166432	-4.80112	1.57782e-06	1.51224e-05
Rbl2	446.407	-0.798136	0.166366	-4.79746	1.60692e-06	1.53861e-05
Wee1	337.777	0.91348	0.190411	4.79741	1.60728e-06	1.53861e-05
Krt7	21.4593	4.21092	0.877803	4.79711	1.60972e-06	1.54002e-05
Nyap1	732.377	-0.721627	0.150459	-4.79618	1.61717e-06	1.54622e-05
Bbs2	538.914	-0.723197	0.150791	-4.79602	1.61852e-06	1.54657e-05
Eif4a1	26579.2	0.438953	0.091551	4.79463	1.62976e-06	1.55638e-05
Ehd1	2334.18	-0.52708	0.109958	-4.79347	1.63921e-06	1.56391e-05
Nxf7	20.3592	4.90385	1.02304	4.79342	1.63962e-06	1.56391e-05
Pcbp4	5930.77	-0.506133	0.105599	-4.79298	1.64321e-06	1.56639e-05
Auh	336.29	-0.887581	0.185191	-4.79279	1.64476e-06	1.56692e-05
Postn	54.6971	2.01886	0.42179	4.78641	1.69792e-06	1.61659e-05
Ncdn	1622.75	-0.623451	0.130379	-4.78184	1.73695e-06	1.65276e-05
Rbms1	1238.17	0.574024	0.120069	4.78078	1.74615e-06	1.66052e-05
9330020H09Rik	135.633	1.33158	0.278675	4.77825	1.76825e-06	1.68052e-05
Numbl	1145.92	-0.628759	0.131609	-4.7775	1.7749e-06	1.68584e-05
Lbr	1933.92	0.537697	0.112648	4.77324	1.81286e-06	1.72086e-05
Spdl1	327.802	0.909108	0.190474	4.77288	1.81609e-06	1.72289e-05
Hist3h2a	4447.43	0.61204	0.128248	4.77233	1.82107e-06	1.72659e-05
Ppp1r14c	410.246	-0.924891	0.193878	-4.77047	1.83792e-06	1.74152e-05
Sorl1	651.039	-0.783265	0.164308	-4.76705	1.8694e-06	1.77029e-05
Cse1l	3531.45	0.474816	0.0996467	4.76499	1.88863e-06	1.78743e-05
Mthfd2	745.715	0.648113	0.136085	4.76257	1.91146e-06	1.80796e-05
2610306M01Rik	278.857	-0.975653	0.204915	-4.76126	1.92388e-06	1.81862e-05
Emc3	1092.49	-0.605788	0.127251	-4.76057	1.93046e-06	1.82375e-05
Arpc1b	137.048	1.27888	0.268711	4.75933	1.94237e-06	1.83391e-05
Cyr61	111.988	1.4029	0.294871	4.75768	1.95833e-06	1.84788e-05
Fam64a	859.231	0.614976	0.129265	4.75749	1.96016e-06	1.8485e-05
Prima1	161.592	-1.20943	0.254251	-4.75682	1.96662e-06	1.85349e-05
Svep1	28.8306	3.12043	0.656117	4.7559	1.97566e-06	1.8609e-05
Luc7l	2340.08	0.520485	0.109485	4.75394	1.9949e-06	1.87791e-05
Tmem43	1369.25	-0.550883	0.1159	-4.75309	2.00333e-06	1.88473e-05
Hoxb2	1162.76	0.569521	0.119826	4.75289	2.00532e-06	1.88548e-05
Hmgb1	17206	0.496254	0.104433	4.75188	2.01534e-06	1.89361e-05
Snap47	2232.16	-0.531808	0.111918	-4.75178	2.01636e-06	1.89361e-05
Hoxb3	2343.07	0.512923	0.107982	4.75009	2.03328e-06	1.90836e-05
Paip2b	2124.34	-0.500949	0.105525	-4.74722	2.06227e-06	1.93443e-05
Tex9	385.048	0.807549	0.170248	4.74336	2.10206e-06	1.97059e-05
Laptm4b	2458.63	-0.499698	0.105432	-4.73954	2.142e-06	2.00684e-05
Fbl	1689.77	0.57951	0.122379	4.73537	2.18661e-06	2.04743e-05
Acsl1	475.599	-0.768893	0.162436	-4.73351	2.20673e-06	2.06294e-05
Kansl1	1437.28	0.556783	0.117623	4.73362	2.20549e-06	2.06294e-05
Kdelc2	177.957	1.16604	0.24634	4.73348	2.20708e-06	2.06294e-05
Pth1r	882.943	-0.611492	0.129241	-4.73142	2.22952e-06	2.08269e-05
Akap8l	762.241	-0.646883	0.136834	-4.7275	2.27303e-06	2.12208e-05
Cdc20	1528.8	0.55363	0.117174	4.72486	2.3027e-06	2.14851e-05
B630019K06Rik	409.18	-0.791875	0.167653	-4.72329	2.32062e-06	2.16395e-05
St3gal1	699.245	-0.673438	0.142583	-4.72311	2.32264e-06	2.16456e-05
Sirt1	756.878	0.665807	0.1411	4.71871	2.37347e-06	2.21064e-05
Klhl36	235.595	-0.996965	0.211336	-4.71744	2.38828e-06	2.22313e-05
Olfm1	1425.12	-0.539516	0.114404	-4.71587	2.40683e-06	2.23907e-05
Dner	1049.46	-0.627729	0.133117	-4.71561	2.40984e-06	2.24055e-05
Rrbp1	1301.09	0.550744	0.116815	4.71468	2.42094e-06	2.24956e-05
Rev3l	2441.52	0.499596	0.10597	4.7145	2.42309e-06	2.25024e-05
Mrpl19	897.754	-0.611917	0.129825	-4.71339	2.43634e-06	2.26121e-05
Vnn1	19.958	4.95532	1.0514	4.71308	2.44006e-06	2.26334e-05
Spire1	1380.81	-0.574977	0.122019	-4.71219	2.45067e-06	2.27185e-05
Lyplal1	405.275	-0.789068	0.167469	-4.71173	2.45627e-06	2.27571e-05
Atp6v0b	2065.56	-0.532914	0.113191	-4.70809	2.50054e-06	2.31538e-05
Klhl23	1137.66	0.611369	0.129886	4.70697	2.51432e-06	2.32648e-05
Prelid1	1814.35	-0.51267	0.108919	-4.70687	2.51547e-06	2.32648e-05
Calu	5811.13	-0.44396	0.0943283	-4.70654	2.51958e-06	2.32892e-05
Klc2	1078.25	-0.619983	0.131767	-4.70513	2.53707e-06	2.34372e-05
Ednra	111.829	1.37509	0.292286	4.70461	2.54354e-06	2.34832e-05
Ilvbl	439.909	-0.801572	0.170419	-4.70353	2.55706e-06	2.35944e-05
Cxx1c	169.133	-1.18011	0.25099	-4.70182	2.5785e-06	2.37774e-05
Slc48a1	442.9	-0.790756	0.168185	-4.70171	2.57989e-06	2.37774e-05
Naa40	1456.01	-0.546156	0.11617	-4.70136	2.5843e-06	2.38041e-05
Ap3b2	2359.48	-0.550502	0.117145	-4.69933	2.61019e-06	2.40286e-05
Epha3	623.114	0.786357	0.167345	4.69903	2.61399e-06	2.40496e-05
Gas2l3	558.221	0.727731	0.154875	4.69883	2.61653e-06	2.4059e-05
Tspyl1	2206.37	-0.490572	0.104442	-4.69709	2.63901e-06	2.42516e-05
Rnf187	5206.08	-0.476913	0.101543	-4.69664	2.64474e-06	2.42902e-05
Adm	38.921	-2.62797	0.559876	-4.69385	2.68116e-06	2.46104e-05
Sgsm2	727.085	-0.682119	0.145347	-4.69305	2.69164e-06	2.46923e-05
Fancm	625.406	0.714823	0.152327	4.6927	2.69621e-06	2.472e-05
Mark4	450.284	-0.782342	0.166755	-4.69155	2.71141e-06	2.48449e-05
Vsx2	61.2672	-1.93178	0.412164	-4.68692	2.77348e-06	2.53989e-05
Aak1	2205.57	-0.499203	0.106513	-4.6868	2.7751e-06	2.53991e-05
Creld1	465.2	-0.768723	0.164034	-4.68638	2.78085e-06	2.54371e-05
Alyref2	465.271	0.780657	0.166597	4.6859	2.78735e-06	2.54819e-05
Spsb4	1635.63	0.542732	0.115863	4.68427	2.80962e-06	2.56706e-05
1700013H16Rik	20.2525	4.12302	0.880483	4.68268	2.83147e-06	2.58553e-05
Fam214a	738.585	-0.687265	0.146804	-4.68153	2.84747e-06	2.59864e-05
Ebf3	628.156	0.667598	0.142612	4.68122	2.85175e-06	2.60106e-05
Sumo3	2446.23	0.482328	0.103065	4.67983	2.8711e-06	2.61719e-05
Chst8	225.317	-0.997279	0.213297	-4.67555	2.93172e-06	2.67092e-05
AA388235	160.581	1.14151	0.244157	4.67532	2.935e-06	2.67237e-05
Ttc12	132.487	-1.28214	0.274345	-4.67347	2.96147e-06	2.69492e-05
Ist1	3519.89	-0.458722	0.0982152	-4.67058	3.00348e-06	2.73158e-05
Nme2	4362.18	0.509961	0.1092	4.66999	3.01219e-06	2.73793e-05
Sh3bp5	368.036	-0.830091	0.177755	-4.66986	3.01401e-06	2.73801e-05
Stoml1	427.327	-0.768055	0.164549	-4.66764	3.04683e-06	2.76624e-05
4632415K11Rik	598.063	-0.705987	0.151303	-4.66603	3.0707e-06	2.78632e-05
Vps37d	471.082	-0.738559	0.158313	-4.66518	3.08342e-06	2.79626e-05
Stk35	796.071	0.624948	0.133976	4.66462	3.09181e-06	2.80226e-05
Rpa2	702.223	0.652064	0.139889	4.66131	3.14201e-06	2.84614e-05
Nap1l1	6711.33	0.49094	0.105354	4.65993	3.1632e-06	2.86369e-05
Emp1	86.4261	1.52987	0.328406	4.65847	3.18561e-06	2.88233e-05
Lrig1	1412.78	-0.623802	0.133979	-4.65598	3.22445e-06	2.91581e-05
Lhx3	2354.03	-0.63938	0.137334	-4.65567	3.22935e-06	2.91857e-05
Ahctf1	2858.18	0.474412	0.101944	4.65364	3.26127e-06	2.94574e-05
Arhgef17	886.262	0.611921	0.131635	4.64861	3.34172e-06	3.01668e-05
St3gal6	57.5083	2.09649	0.451451	4.64389	3.41908e-06	3.08476e-05
Lmo3	176.684	-1.18364	0.255071	-4.64045	3.47648e-06	3.13476e-05
Srsf10	3874.3	0.472398	0.101807	4.64015	3.48154e-06	3.13755e-05
Klf11	651.932	-0.671449	0.14471	-4.63996	3.48477e-06	3.13867e-05
4930414L22Rik	118.663	-1.33149	0.287003	-4.63927	3.49634e-06	3.1473e-05
Acp5	20.3993	3.87143	0.835048	4.63618	3.54913e-06	3.19301e-05
Slc39a4	20.3467	3.86814	0.834394	4.63586	3.55449e-06	3.19481e-05
Slc41a3	97.551	-1.48925	0.321247	-4.63583	3.55516e-06	3.19481e-05
Otud7a	243.84	-1.03142	0.222521	-4.63517	3.5664e-06	3.20309e-05
Arfgap3	574.615	-0.702168	0.151515	-4.6343	3.5815e-06	3.21301e-05
St6galnac4	284.492	-0.904612	0.195199	-4.63431	3.58132e-06	3.21301e-05
Kifc3	137.755	-1.24336	0.268312	-4.63399	3.58677e-06	3.21409e-05
Sema5a	551.945	0.697127	0.150436	4.63403	3.58609e-06	3.21409e-05
Spats2l	146.077	1.18842	0.256523	4.63279	3.60765e-06	3.23098e-05
Ppme1	1360.51	-0.532791	0.11502	-4.63217	3.61856e-06	3.23892e-05
Foxd3	36.8439	-2.53927	0.548697	-4.62782	3.69528e-06	3.30573e-05
Trp53	692.029	0.639302	0.138153	4.62749	3.70118e-06	3.30913e-05
Adamts10	511.054	-0.806054	0.174199	-4.62719	3.70652e-06	3.31204e-05
Cdca2	609.013	0.699678	0.151286	4.62486	3.74848e-06	3.34764e-05
Hoxb5	966.835	0.582707	0.126018	4.62401	3.76398e-06	3.35959e-05
Disp2	1183.47	-0.56578	0.122408	-4.62207	3.79921e-06	3.38913e-05
Mtmr14	695.17	-0.714906	0.154727	-4.62045	3.82907e-06	3.41384e-05
St6galnac5	529.851	-0.700063	0.151547	-4.61945	3.84752e-06	3.42836e-05
Slc35e4	437.825	-0.751342	0.162656	-4.61922	3.85187e-06	3.43031e-05
Slc4a8	497.419	-0.746619	0.161642	-4.61897	3.85646e-06	3.43246e-05
Rasgef1b	252.056	-0.95228	0.206181	-4.61866	3.86231e-06	3.43574e-05
Ddx3x	11009.5	0.428309	0.0927681	4.61698	3.8936e-06	3.46163e-05
Gprin2	131.02	-1.3404	0.29034	-4.61665	3.89984e-06	3.46524e-05
Rfc5	667.84	0.648537	0.140483	4.61647	3.90326e-06	3.46633e-05
Ddx52	1069.25	0.569014	0.123347	4.61311	3.9668e-06	3.52078e-05
Denr	1247.2	0.564262	0.122339	4.61226	3.98308e-06	3.53325e-05
Coq10a	259.938	-0.947069	0.205387	-4.61114	4.0046e-06	3.55035e-05
A830080D01Rik	641.32	-0.699472	0.15173	-4.60996	4.0274e-06	3.56857e-05
Tmem63c	112.127	-1.3569	0.294407	-4.60893	4.0475e-06	3.58438e-05
Megf10	1038.39	-0.652571	0.141644	-4.60711	4.08304e-06	3.61384e-05
Dnajc6	806.286	-0.684017	0.148567	-4.60411	4.14224e-06	3.66418e-05
Atp6v1b2	4499	-0.472472	0.102628	-4.60374	4.14966e-06	3.6687e-05
9930013L23Rik	32.9404	2.5955	0.563799	4.6036	4.15255e-06	3.66921e-05
Cd9	563.922	-0.857287	0.186238	-4.60318	4.16097e-06	3.67263e-05
Zdhhc1	216.192	-1.0421	0.226387	-4.60317	4.16106e-06	3.67263e-05
Dlg4	884.257	-0.712544	0.154937	-4.59894	4.24653e-06	3.74496e-05
Lfng	653.527	-0.734632	0.159741	-4.59888	4.24774e-06	3.74496e-05
Plk4	665.683	0.666747	0.144988	4.59864	4.25258e-06	3.74714e-05
Dlgap3	214.478	-1.10132	0.23958	-4.59688	4.28858e-06	3.77676e-05
Fam84a	309.013	-0.8863	0.192838	-4.59608	4.30505e-06	3.78916e-05
Gm17644	611.264	0.838418	0.18243	4.59585	4.30999e-06	3.7914e-05
Anks1b	359.484	-0.811473	0.176614	-4.59461	4.33554e-06	3.81176e-05
Lmo7	41.5784	2.25245	0.490289	4.59412	4.34587e-06	3.81872e-05
Cdt1	642.463	0.73482	0.160033	4.59167	4.39709e-06	3.85731e-05
Copg1	3659.85	-0.463935	0.101038	-4.59168	4.39697e-06	3.85731e-05
Itga2	22.9323	3.54272	0.77153	4.59181	4.39423e-06	3.85731e-05
Gm15645	397.613	0.82059	0.178731	4.59119	4.40728e-06	3.86411e-05
Cyp4v3	48.3666	-2.11217	0.460175	-4.58993	4.43403e-06	3.88352e-05
Dlg5	838.647	0.65606	0.142935	4.58991	4.43432e-06	3.88352e-05
Ptpdc1	457.051	-0.740848	0.161449	-4.58875	4.45919e-06	3.90314e-05
Phgdh	2971.3	0.484613	0.105644	4.58722	4.4918e-06	3.92952e-05
Coq9	746.273	-0.653122	0.142385	-4.587	4.49659e-06	3.93154e-05
Pcmt1	1162.63	-0.54924	0.119769	-4.58585	4.52154e-06	3.95117e-05
Lrrc58	5827.31	0.454361	0.0991222	4.58385	4.56487e-06	3.98684e-05
Tpcn1	197.192	1.02325	0.223277	4.58288	4.58611e-06	4.00318e-05
Stard3nl	1258.25	-0.545423	0.11905	-4.58144	4.61777e-06	4.0286e-05
Hnrnpd	2192.84	0.515493	0.112533	4.58081	4.6318e-06	4.03861e-05
Gpc4	104.779	1.46626	0.320197	4.57925	4.6664e-06	4.06655e-05
Zfp871	2275.49	0.500612	0.109342	4.57842	4.68512e-06	4.08061e-05
Twsg1	1402.85	0.556642	0.121606	4.57741	4.70775e-06	4.09807e-05
Gucy1a3	52.8346	1.96061	0.428525	4.57525	4.75643e-06	4.13817e-05
Sec61a1	4326.14	-0.472257	0.103239	-4.57442	4.77552e-06	4.1525e-05
Heyl	39.9575	2.3992	0.524694	4.57257	4.81776e-06	4.18693e-05
Gnal	451.472	-0.797934	0.174523	-4.57208	4.82906e-06	4.19445e-05
Macf1	9355.03	0.53418	0.116901	4.56952	4.88836e-06	4.24363e-05
Inpp4a	1032.31	-0.618716	0.135406	-4.56935	4.89228e-06	4.24471e-05
Amotl1	1419.65	0.521032	0.114054	4.56828	4.91748e-06	4.26423e-05
Zfp444	738.324	-0.634962	0.139005	-4.56791	4.92608e-06	4.26936e-05
Lipa	622.884	-0.660517	0.144675	-4.56553	4.98228e-06	4.31571e-05
Kif5c	11635.8	-0.452208	0.0991108	-4.56265	5.05111e-06	4.37293e-05
Gm13157	122.029	1.40749	0.308634	4.56038	5.10606e-06	4.41809e-05
Mpdz	1514.16	0.556567	0.122087	4.55878	5.14513e-06	4.44947e-05
P4htm	275.954	-0.903087	0.198114	-4.55843	5.15372e-06	4.45447e-05
Fbxo5	499.839	0.723873	0.158894	4.5557	5.2212e-06	4.51033e-05
Hnrpdl	4963.71	0.458312	0.100635	4.55419	5.25876e-06	4.5403e-05
Npm3	330.168	0.833244	0.183035	4.55238	5.30433e-06	4.57715e-05
Sfxn5	477.941	-0.715491	0.157198	-4.55151	5.32617e-06	4.59349e-05
Wnt4	161.06	1.15075	0.252949	4.54933	5.38163e-06	4.6388e-05
Mgat4b	869.783	-0.627363	0.137918	-4.5488	5.39536e-06	4.6481e-05
Cadm3	2171.16	-0.489711	0.107671	-4.54823	5.40993e-06	4.65813e-05
Chrm2	57.263	-1.96438	0.432198	-4.54509	5.49107e-06	4.72543e-05
Synj2	51.1039	2.09559	0.46108	4.54496	5.4945e-06	4.72581e-05
Asic1	590.052	-0.710292	0.156352	-4.54292	5.54804e-06	4.76927e-05
Sct	41.0801	2.23077	0.491115	4.54227	5.56528e-06	4.7815e-05
Lyn	38.1624	2.36833	0.521537	4.54105	5.59744e-06	4.80391e-05
Rarb	2106.96	0.477191	0.105082	4.54114	5.59516e-06	4.80391e-05
Cldn7	28.6843	2.84603	0.626805	4.54054	5.61098e-06	4.81293e-05
Nab1	326.684	-0.833918	0.183695	-4.53969	5.63381e-06	4.82954e-05
Zfp777	535.198	-0.712301	0.156909	-4.53959	5.63645e-06	4.82954e-05
Tec	89.2254	1.55377	0.342543	4.53599	5.73349e-06	4.91004e-05
Nap1l2	661.934	-0.70468	0.155386	-4.53502	5.75968e-06	4.9298e-05
Zfp212	477.428	-0.715734	0.157903	-4.53274	5.8223e-06	4.98071e-05
Stag1	1984.23	0.497286	0.109713	4.53261	5.82605e-06	4.98122e-05
Errfi1	1265.79	-0.556162	0.12272	-4.53198	5.84341e-06	4.99068e-05
Rbl1	580.493	0.669317	0.147684	4.53208	5.84065e-06	4.99068e-05
1700037H04Rik	714.049	-0.626274	0.138244	-4.53021	5.89251e-06	5.02991e-05
Mapkbp1	648.221	-0.658363	0.145367	-4.52896	5.92753e-06	5.05708e-05
Atrx	6205.48	-0.433948	0.0958302	-4.5283	5.94614e-06	5.07022e-05
BC055324	312.24	0.85046	0.18802	4.52324	6.08994e-06	5.19004e-05
Paics	4025.09	0.462216	0.102255	4.52024	6.17682e-06	5.26126e-05
Ffar4	18.6322	5.39684	1.19409	4.51961	6.19533e-06	5.27135e-05
Gm7609	154.541	1.19471	0.264334	4.51967	6.19349e-06	5.27135e-05
Tppp3	1731.46	-0.521	0.11531	-4.51825	6.2352e-06	5.30243e-05
Chtf18	297.403	0.854762	0.189197	4.51784	6.2473e-06	5.30987e-05
Ip6k2	991.399	-0.573748	0.127005	-4.51753	6.25639e-06	5.31474e-05
Phf5a	1341.33	0.570693	0.126384	4.51555	6.31525e-06	5.36187e-05
Dusp11	1643.04	-0.533896	0.118252	-4.51492	6.33417e-06	5.37505e-05
Nxph4	70.4712	-1.72303	0.38166	-4.51458	6.34412e-06	5.38062e-05
Prpf19	4200.38	0.449504	0.0995795	4.51402	6.36088e-06	5.39195e-05
Neurog3	103.655	-1.41496	0.313483	-4.51368	6.37109e-06	5.39771e-05
Lhfpl4	1032.42	-0.579894	0.128482	-4.51342	6.37916e-06	5.40166e-05
Map6	2340.35	-0.483987	0.107245	-4.51291	6.39456e-06	5.41181e-05
Kras	2393.15	-0.505311	0.111977	-4.51263	6.40282e-06	5.4159e-05
Nars	2829.82	0.457266	0.101352	4.51166	6.43237e-06	5.43799e-05
Gm3414	371.887	0.786072	0.174269	4.51069	6.46168e-06	5.45986e-05
Pdia4	3737.45	-0.442905	0.0982312	-4.5088	6.51945e-06	5.50574e-05
Rif1	2387.53	0.490488	0.108802	4.50806	6.54239e-06	5.52217e-05
Ajuba	574.787	0.701237	0.155569	4.50755	6.55809e-06	5.53247e-05
Sepw1	2725.65	-0.572638	0.127098	-4.50549	6.62201e-06	5.58343e-05
Syt1	1173.93	-0.55616	0.123493	-4.50359	6.68148e-06	5.63057e-05
Med1	1726.5	0.50446	0.112059	4.50173	6.74031e-06	5.67712e-05
Oas1c	54.0252	-2.0828	0.462744	-4.50096	6.76457e-06	5.69453e-05
Zfp266	5211.54	0.430183	0.0955782	4.50085	6.76816e-06	5.69453e-05
Depdc1a	325.283	0.835762	0.185773	4.49883	6.83274e-06	5.74581e-05
Ap2b1	7784.73	-0.417178	0.0927331	-4.4987	6.83703e-06	5.74637e-05
Mov10	239.844	0.950474	0.211336	4.49745	6.87736e-06	5.7772e-05
Bend3	541.522	0.786511	0.174963	4.49531	6.9469e-06	5.83252e-05
Fkbp1b	135.794	-1.2232	0.272141	-4.49474	6.96562e-06	5.84514e-05
Stx1a	674.378	-0.677679	0.150788	-4.49426	6.98134e-06	5.85523e-05
Hsdl1	2744.37	-0.482542	0.107377	-4.49392	6.99236e-06	5.86137e-05
Hcn3	261.29	-0.947972	0.210958	-4.49365	7.00124e-06	5.86571e-05
Brd8	1948.41	0.499015	0.111057	4.49333	7.01172e-06	5.87139e-05
Glipr2	1873.03	-0.494066	0.110013	-4.491	7.08907e-06	5.93302e-05
Acap3	1218.85	-0.570441	0.12703	-4.4906	7.10239e-06	5.94103e-05
Tram1	1519.69	0.518936	0.11557	4.49021	7.11524e-06	5.94864e-05
Hspa4	6521.91	0.410168	0.0913869	4.48826	7.18067e-06	6.00018e-05
Cerk	980.734	-0.662763	0.147679	-4.48788	7.1937e-06	6.0079e-05
Usp9x	10313	0.44361	0.0988576	4.48736	7.21115e-06	6.0193e-05
Oprl1	595.103	-0.673245	0.150075	-4.48605	7.25554e-06	6.05316e-05
Cecr2	869.877	0.577932	0.128835	4.48585	7.26239e-06	6.05569e-05
Trim43b	101.766	1.40786	0.313975	4.48399	7.32616e-06	6.10564e-05
Pycr2	768.343	-0.602615	0.134399	-4.48377	7.33348e-06	6.10786e-05
Zfp746	847.624	-0.589719	0.131525	-4.48368	7.33653e-06	6.10786e-05
Znf512b	1795.2	-0.505089	0.112709	-4.48137	7.41639e-06	6.17111e-05
F3	42.1807	2.26019	0.504477	4.48027	7.45474e-06	6.19976e-05
Emc10	949.571	-0.607336	0.135586	-4.47936	7.48672e-06	6.22268e-05
Larp4	2458.27	0.470074	0.104944	4.47926	7.49015e-06	6.22268e-05
Crispld1	32.0759	2.58384	0.576908	4.47877	7.50745e-06	6.23378e-05
Nufip2	3311.69	0.495714	0.110707	4.47772	7.54446e-06	6.26123e-05
Pds5a	2180.93	0.47296	0.105634	4.47737	7.5569e-06	6.26499e-05
Seh1l	1381.51	0.516788	0.115422	4.47739	7.55611e-06	6.26499e-05
Rtkn	639.198	-0.694845	0.1552	-4.47709	7.56684e-06	6.26995e-05
Gria2	1175.23	-0.54974	0.12282	-4.47598	7.60623e-06	6.29929e-05
G0s2	86.8966	-1.49504	0.334133	-4.47438	7.66349e-06	6.3434e-05
Stmn2	9231.44	-0.42506	0.0950376	-4.47255	7.72935e-06	6.39458e-05
Slc8a2	872.978	-0.580569	0.12983	-4.47177	7.75765e-06	6.41464e-05
Taf9b	555.542	-0.673315	0.15058	-4.47146	7.76856e-06	6.41696e-05
Zfr2	170.535	-1.20357	0.269166	-4.47149	7.76772e-06	6.41696e-05
Fkbp8	5092.81	-0.482465	0.107932	-4.47007	7.81924e-06	6.45546e-05
Ptbp3	2028.58	0.510285	0.114227	4.4673	7.92134e-06	6.53634e-05
Crebbp	1947.72	0.522669	0.117012	4.4668	7.93995e-06	6.54829e-05
Sqstm1	3269.83	-0.470658	0.105426	-4.46436	8.03102e-06	6.61995e-05
4930444A02Rik	671.735	-0.639531	0.143276	-4.46362	8.05878e-06	6.63938e-05
Adamts12	46.0808	2.09479	0.469423	4.46247	8.1021e-06	6.6716e-05
Tug1	4916.27	0.42373	0.0949664	4.46189	8.12412e-06	6.68625e-05
Col9a3	98.2566	-1.40707	0.315418	-4.46096	8.15916e-06	6.71161e-05
Gins1	413.195	0.753141	0.168868	4.45994	8.19829e-06	6.74029e-05
Nme1	4535.52	0.471133	0.105645	4.45958	8.21193e-06	6.74801e-05
Lect1	40.3305	-2.37462	0.532544	-4.45902	8.23353e-06	6.76225e-05
Shc1	427.715	0.757415	0.169971	4.45615	8.34437e-06	6.84974e-05
Cdr2	797.477	-0.593348	0.133191	-4.45487	8.39455e-06	6.8838e-05
Tef	580.205	-0.674228	0.151343	-4.45496	8.39081e-06	6.8838e-05
Fbll1	214.696	-0.968573	0.217458	-4.45407	8.42561e-06	6.90569e-05
Tmem39a	395.225	0.754633	0.169456	4.45327	8.45715e-06	6.92795e-05
Mtr	509.517	0.691872	0.155368	4.45312	8.46333e-06	6.92943e-05
Setd5	3078.17	-0.493492	0.110833	-4.45258	8.48443e-06	6.94312e-05
Dync2h1	991.314	0.61385	0.137873	4.45228	8.49617e-06	6.94914e-05
Myl12a	1370.08	0.554362	0.124556	4.45071	8.55856e-06	6.99655e-05
Usb1	533.335	-0.73351	0.164817	-4.45045	8.5691e-06	7.00156e-05
Gria1	98.6589	-1.40534	0.31598	-4.44758	8.6844e-06	7.09211e-05
Slc45a3	98.2181	-1.40663	0.316331	-4.4467	8.72005e-06	7.11756e-05
Fbxl4	246.919	-0.913781	0.205509	-4.44642	8.7312e-06	7.12298e-05
Zc4h2	1088.99	-0.549681	0.123629	-4.44623	8.73913e-06	7.12579e-05
Tmx4	1568.81	-0.496556	0.111687	-4.44597	8.74962e-06	7.13067e-05
Grwd1	657.359	0.625838	0.140783	4.4454	8.77273e-06	7.14583e-05
Serpini1	884.967	-0.629967	0.141728	-4.4449	8.79338e-06	7.15897e-05
Nt5dc2	1942.31	0.538658	0.121209	4.44405	8.8283e-06	7.18371e-05
Gprin1	2341.55	-0.491934	0.110703	-4.44374	8.84102e-06	7.19037e-05
Gm20300	379.436	0.777727	0.175059	4.44267	8.88512e-06	7.22253e-05
Ctsj	12.4342	7.27489	1.63837	4.44032	8.98232e-06	7.29779e-05
Gys1	774.474	-0.593765	0.133743	-4.4396	9.01252e-06	7.31858e-05
Rbfox3	257.456	-0.904917	0.203884	-4.4384	9.06302e-06	7.35581e-05
Med21	905.609	-0.715404	0.161256	-4.43646	9.145e-06	7.41855e-05
Mid1	2045.86	-0.508322	0.114599	-4.43564	9.17993e-06	7.44267e-05
Tmem38a	562.408	-0.68234	0.153835	-4.43554	9.18413e-06	7.44267e-05
Gars	5636.32	-0.416533	0.093915	-4.43522	9.19794e-06	7.45005e-05
Samd1	1195.56	-0.548657	0.123737	-4.43407	9.24726e-06	7.48617e-05
Tspan12	795.66	-0.601308	0.135647	-4.43288	9.29845e-06	7.52376e-05
Zfp867	527.261	-0.686094	0.154861	-4.43039	9.40633e-06	7.60717e-05
Arid1a	2393.73	0.466083	0.105207	4.43014	9.41735e-06	7.61219e-05
Psmb9	34.1519	-2.50838	0.56633	-4.42918	9.45915e-06	7.64209e-05
2810474O19Rik	1766.77	0.487992	0.110195	4.42845	9.49117e-06	7.66404e-05
Gfpt1	2000.95	-0.492171	0.11119	-4.4264	9.58177e-06	7.73326e-05
Mpped1	81.2074	-1.6018	0.361983	-4.42508	9.64061e-06	7.7768e-05
Slk	1284.83	0.530918	0.120023	4.42349	9.71212e-06	7.83049e-05
C1qtnf3	214.212	0.958244	0.216708	4.42182	9.78731e-06	7.88709e-05
Phb2	3785.79	-0.428166	0.0968574	-4.42058	9.8436e-06	7.92842e-05
Stk32c	271.035	-0.872576	0.197412	-4.42008	9.86642e-06	7.94277e-05
Nod1	42.2305	-2.25091	0.50928	-4.41979	9.87967e-06	7.9494e-05
Nespas	209.633	0.970313	0.219612	4.4183	9.94826e-06	8.00052e-05
Slc2a9	35.2437	-2.67449	0.605354	-4.41805	9.95942e-06	8.00543e-05
Dock11	1154.71	0.565571	0.128057	4.41656	1.00284e-05	8.05682e-05
Mtap	900.584	0.575674	0.130388	4.41508	1.00971e-05	8.10788e-05
Srsf12	210.217	-1.00462	0.227566	-4.41463	1.01184e-05	8.12087e-05
Shisa5	460.35	-0.709612	0.160758	-4.41415	1.01407e-05	8.13462e-05
Atad5	678.048	0.623673	0.141376	4.41144	1.02686e-05	8.23306e-05
Gcc1	562.094	-0.697078	0.158072	-4.40989	1.03423e-05	8.288e-05
Ube2w	1397.8	-0.534084	0.121121	-4.4095	1.03612e-05	8.29891e-05
Nrxn3	200.467	-1.01754	0.230778	-4.40915	1.03777e-05	8.30796e-05
Dcp1b	311.538	-0.828143	0.18784	-4.40876	1.03964e-05	8.3097e-05
Frzb	55.948	1.85303	0.420306	4.40876	1.03962e-05	8.3097e-05
Inhbb	38.8392	-2.45315	0.556432	-4.40871	1.03987e-05	8.3097e-05
Lpo	36.5878	-2.43396	0.552085	-4.40867	1.04009e-05	8.3097e-05
Gm3002	2596.76	-0.495991	0.112589	-4.40534	1.0562e-05	8.42993e-05
Slc9a7	186.592	-1.03495	0.234925	-4.40544	1.05571e-05	8.42993e-05
Atp11c	1308.06	0.521756	0.118558	4.40085	1.0783e-05	8.60195e-05
Apbb1	2529.27	-0.509578	0.115813	-4.39999	1.08255e-05	8.63149e-05
Nolc1	1608.17	0.485848	0.110436	4.39936	1.0857e-05	8.65229e-05
Hip1r	579.783	-0.721592	0.164071	-4.39805	1.09227e-05	8.70023e-05
Evl	1265.25	-0.594996	0.135339	-4.39635	1.10088e-05	8.76443e-05
2610001J05Rik	1024.18	-0.67644	0.153902	-4.39527	1.10634e-05	8.80352e-05
Akap9	3878.6	0.450837	0.10259	4.39454	1.11007e-05	8.82433e-05
Slc4a4	171.835	1.0555	0.240184	4.39454	1.11007e-05	8.82433e-05
Ralyl	46.2451	2.06298	0.469538	4.39364	1.11469e-05	8.85662e-05
Ror1	56.4507	1.83253	0.41726	4.39182	1.12403e-05	8.92635e-05
Lap3	1229.37	0.536508	0.122167	4.39159	1.12524e-05	8.93142e-05
1110001J03Rik	408.127	-0.790296	0.179963	-4.39144	1.12602e-05	8.93314e-05
M6pr	2421.31	-0.466081	0.106175	-4.38975	1.13481e-05	8.99842e-05
[truncated: 2,984 more rows]
