# Supplementary material for: Members of an array of zinc finger proteins specify distinct Hox chromatin boundaries
Source: Mol Cell. Author manuscript; Available in PMC 2024 Dec 3. (PMC11613955; doi:10.1016/j.molcel.2024.08.007)
Supplement: 6 — Table S5. Gene ontology analysis in WT vs Patz1 KO MNs, related to Figure 5 [file NIHMS2020155-supplement-6.xlsx]

## Sheet: Table S5
Table S5. Gene Ontology Analysis in WT vs Patz1 KO MNs
Analysis Type:	PANTHER Overrepresentation Test (Released 20221013)
Annotation Version and Release Date:	PANTHER version 17.0 Released 2022-02-22
Analyzed List:	Client Text Box Input (Mus musculus)	There are duplicate IDs in the file. The unique set of IDs will be used.
Reference List:	Mus musculus (all genes in database)
Test Type:	FISHER
Correction:	FDR
PANTHER GO-Slim Biological Process	Mus musculus - REFLIST (21997)	Client Text Box Input (4677)	Client Text Box Input (expected)	Client Text Box Input (over/under)	Client Text Box Input (fold Enrichment)	Client Text Box Input (raw P-value)	Client Text Box Input (FDR)
DNA strand elongation involved in DNA replication (GO:0006271)	11	9	2.34	+	3.85	0.00405	0.0262
regulation of double-strand break repair (GO:2000779)	13	9	2.76	+	3.26	0.00859	0.0486
mRNA splice site selection (GO:0006376)	16	11	3.4	+	3.23	0.00392	0.0257
DNA geometric change (GO:0032392)	15	10	3.19	+	3.14	0.00685	0.0409
DNA duplex unwinding (GO:0032508)	15	10	3.19	+	3.14	0.00685	0.0408
sister chromatid cohesion (GO:0007062)	20	13	4.25	+	3.06	0.00424	0.0272
spliceosomal complex assembly (GO:0000245)	23	14	4.89	+	2.86	0.00351	0.0231
non-canonical Wnt signaling pathway (GO:0035567)	20	12	4.25	+	2.82	0.00792	0.0455
DNA-dependent DNA replication (GO:0006261)	59	35	12.54	+	2.79	7.22e-06	8.34e-05
sister chromatid segregation (GO:0000819)	71	41	15.1	+	2.72	1.27e-06	1.68e-05
neural crest cell differentiation (GO:0014033)	26	15	5.53	+	2.71	0.00322	0.0219
neural crest cell development (GO:0014032)	26	15	5.53	+	2.71	0.00322	0.0218
mesenchymal cell development (GO:0014031)	26	15	5.53	+	2.71	0.00322	0.0218
stem cell development (GO:0048864)	26	15	5.53	+	2.71	0.00322	0.0217
stem cell differentiation (GO:0048863)	26	15	5.53	+	2.71	0.00322	0.0216
mitotic sister chromatid segregation (GO:0000070)	59	34	12.54	+	2.71	1.28e-05	0.000139
mesenchyme development (GO:0060485)	28	16	5.95	+	2.69	0.00245	0.0172
neural crest cell migration (GO:0001755)	25	14	5.32	+	2.63	0.00528	0.0329
mesenchymal cell differentiation (GO:0048762)	27	15	5.74	+	2.61	0.00403	0.0261
DNA replication (GO:0006260)	71	39	15.1	+	2.58	6.51e-06	7.6e-05
G1/S transition of mitotic cell cycle (GO:0000082)	35	19	7.44	+	2.55	0.0018	0.0134
cellular response to peptide (GO:1901653)	43	23	9.14	+	2.52	0.000884	0.00711
cellular response to peptide hormone stimulus (GO:0071375)	43	23	9.14	+	2.52	0.000884	0.00708
DNA biosynthetic process (GO:0071897)	87	46	18.5	+	2.49	2.87e-06	3.6e-05
cell cycle G1/S phase transition (GO:0044843)	36	19	7.65	+	2.48	0.00214	0.0153
cellular response to insulin stimulus (GO:0032869)	29	15	6.17	+	2.43	0.00826	0.047
response to insulin (GO:0032868)	31	16	6.59	+	2.43	0.00607	0.0366
regulation of mitotic cell cycle phase transition (GO:1901990)	58	29	12.33	+	2.35	0.000333	0.00303
negative regulation of Wnt signaling pathway (GO:0030178)	40	20	8.5	+	2.35	0.00317	0.0217
mitotic cell cycle phase transition (GO:0044772)	90	45	19.14	+	2.35	1.08e-05	0.000121
chromosome segregation (GO:0007059)	119	58	25.3	+	2.29	7.92e-07	1.06e-05
response to peptide hormone (GO:0043434)	55	26	11.69	+	2.22	0.00176	0.0131
regulation of neuron projection development (GO:0010975)	70	33	14.88	+	2.22	0.000362	0.00323
axon development (GO:0061564)	138	65	29.34	+	2.22	5.91e-07	8e-06
nuclear chromosome segregation (GO:0098813)	102	48	21.69	+	2.21	1.94e-05	0.000203
cell cycle phase transition (GO:0044770)	117	55	24.88	+	2.21	4.17e-06	5.03e-05
axonogenesis (GO:0007409)	135	63	28.7	+	2.19	1.16e-06	1.54e-05
regulation of axonogenesis (GO:0050770)	43	20	9.14	+	2.19	0.00689	0.0409
response to peptide (GO:1901652)	56	26	11.91	+	2.18	0.00189	0.0138
cell morphogenesis involved in neuron differentiation (GO:0048667)	153	71	32.53	+	2.18	2.11e-07	3.04e-06
neuron projection morphogenesis (GO:0048812)	175	81	37.21	+	2.18	3.25e-08	5.55e-07
cell projection morphogenesis (GO:0048858)	176	81	37.42	+	2.16	5.27e-08	8.87e-07
plasma membrane bounded cell projection morphogenesis (GO:0120039)	176	81	37.42	+	2.16	5.27e-08	8.8e-07
synapse organization (GO:0050808)	74	34	15.73	+	2.16	0.000503	0.00433
regulation of cell cycle phase transition (GO:1901987)	85	39	18.07	+	2.16	0.000193	0.00181
cell part morphogenesis (GO:0032990)	177	81	37.63	+	2.15	5.64e-08	9.21e-07
mitotic cell cycle (GO:0000278)	269	123	57.19	+	2.15	1.79e-11	4.58e-10
mitotic cell cycle process (GO:1903047)	269	123	57.19	+	2.15	1.79e-11	4.52e-10
mitotic nuclear division (GO:0140014)	269	123	57.19	+	2.15	1.79e-11	4.47e-10
neuron projection development (GO:0031175)	217	99	46.14	+	2.15	2.4e-09	4.93e-08
DNA conformation change (GO:0071103)	68	31	14.46	+	2.14	0.000789	0.00646
cellular response to organonitrogen compound (GO:0071417)	69	31	14.67	+	2.11	0.000884	0.00713
axon guidance (GO:0007411)	96	43	20.41	+	2.11	0.000115	0.00111
neuron projection guidance (GO:0097485)	96	43	20.41	+	2.11	0.000115	0.0011
cellular response to hormone stimulus (GO:0032870)	81	36	17.22	+	2.09	0.000536	0.00454
cell morphogenesis (GO:0000902)	237	105	50.39	+	2.08	2.68e-09	5.32e-08
neuron development (GO:0048666)	235	104	49.97	+	2.08	2.46e-09	5.02e-08
cell morphogenesis involved in differentiation (GO:0000904)	172	76	36.57	+	2.08	3.61e-07	4.98e-06
chromosome organization (GO:0051276)	256	113	54.43	+	2.08	7.79e-10	1.73e-08
regulation of mRNA splicing, via spliceosome (GO:0048024)	50	22	10.63	+	2.07	0.0074	0.0434
recombinational repair (GO:0000725)	66	29	14.03	+	2.07	0.00171	0.0129
negative regulation of cell cycle phase transition (GO:1901988)	60	26	12.76	+	2.04	0.00399	0.026
double-strand break repair via homologous recombination (GO:0000724)	65	28	13.82	+	2.03	0.00252	0.0176
cellular component morphogenesis (GO:0032989)	200	86	42.52	+	2.02	1.78e-07	2.59e-06
negative regulation of cell cycle process (GO:0010948)	63	27	13.4	+	2.02	0.0033	0.0221
cellular protein complex disassembly (GO:0043624)	54	23	11.48	+	2	0.00671	0.0401
regulation of cellular component size (GO:0032535)	87	37	18.5	+	2	0.000791	0.00646
regulation of mitotic cell cycle (GO:0007346)	99	42	21.05	+	2	0.00033	0.00301
regulation of protein serine/threonine kinase activity (GO:0071900)	52	22	11.06	+	1.99	0.00882	0.0494
cell cycle checkpoint signaling (GO:0000075)	52	22	11.06	+	1.99	0.00882	0.0493
vacuolar transport (GO:0007034)	69	29	14.67	+	1.98	0.00312	0.0214
positive regulation of transcription by RNA polymerase II (GO:0045944)	184	77	39.12	+	1.97	1.68e-06	2.18e-05
chromatin remodeling (GO:0006338)	77	32	16.37	+	1.95	0.00223	0.0159
regulation of Wnt signaling pathway (GO:0030111)	65	27	13.82	+	1.95	0.00545	0.0336
regulation of cellular response to stress (GO:0080135)	65	27	13.82	+	1.95	0.00545	0.0335
double-strand break repair (GO:0006302)	106	44	22.54	+	1.95	0.000338	0.00305
negative regulation of intracellular signal transduction (GO:1902532)	94	39	19.99	+	1.95	0.000805	0.00655
regulation of transferase activity (GO:0051338)	152	63	32.32	+	1.95	1.93e-05	0.000204
mRNA splicing, via spliceosome (GO:0000398)	181	75	38.48	+	1.95	3.06e-06	3.8e-05
RNA splicing, via transesterification reactions with bulged adenosine as nucleophile (GO:0000377)	181	75	38.48	+	1.95	3.06e-06	3.78e-05
RNA splicing, via transesterification reactions (GO:0000375)	181	75	38.48	+	1.95	3.06e-06	3.76e-05
regulation of plasma membrane bounded cell projection organization (GO:0120035)	87	36	18.5	+	1.95	0.00122	0.00946
regulation of kinase activity (GO:0043549)	143	59	30.4	+	1.94	3.79e-05	0.000383
neurogenesis (GO:0022008)	354	145	75.27	+	1.93	1.94e-10	4.39e-09
neuron differentiation (GO:0030182)	308	126	65.49	+	1.92	3.27e-09	6.42e-08
positive regulation of nucleic acid-templated transcription (GO:1903508)	242	99	51.45	+	1.92	1.31e-07	1.99e-06
positive regulation of transcription, DNA-templated (GO:0045893)	242	99	51.45	+	1.92	1.31e-07	1.98e-06
positive regulation of RNA biosynthetic process (GO:1902680)	242	99	51.45	+	1.92	1.31e-07	1.97e-06
histone modification (GO:0016570)	130	53	27.64	+	1.92	0.000125	0.00119
negative regulation of cellular component organization (GO:0051129)	101	41	21.47	+	1.91	0.000809	0.00656
nervous system development (GO:0007399)	483	196	102.7	+	1.91	1.6e-13	4.99e-12
regulation of cell projection organization (GO:0031344)	89	36	18.92	+	1.9	0.00195	0.0141
regulation of anatomical structure morphogenesis (GO:0022603)	104	42	22.11	+	1.9	0.000936	0.00745
protein-DNA complex subunit organization (GO:0071824)	72	29	15.31	+	1.89	0.00544	0.0337
actin polymerization or depolymerization (GO:0008154)	72	29	15.31	+	1.89	0.00544	0.0336
Ras protein signal transduction (GO:0007265)	107	43	22.75	+	1.89	0.000751	0.00622
generation of neurons (GO:0048699)	336	135	71.44	+	1.89	2.11e-09	4.42e-08
positive regulation of transferase activity (GO:0051347)	85	34	18.07	+	1.88	0.00339	0.0226
actin filament polymerization (GO:0030041)	65	26	13.82	+	1.88	0.00833	0.0473
regulation of nervous system development (GO:0051960)	75	30	15.95	+	1.88	0.00451	0.0287
regulation of RNA splicing (GO:0043484)	78	31	16.58	+	1.87	0.00503	0.0318
positive regulation of kinase activity (GO:0033674)	78	31	16.58	+	1.87	0.00503	0.0317
positive regulation of macromolecule biosynthetic process (GO:0010557)	272	108	57.83	+	1.87	1.3e-07	1.99e-06
regulation of actin filament-based process (GO:0032970)	96	38	20.41	+	1.86	0.00192	0.0139
regulation of cell cycle process (GO:0010564)	134	53	28.49	+	1.86	0.000224	0.00207
DNA recombination (GO:0006310)	109	43	23.18	+	1.86	0.00119	0.00929
Wnt signaling pathway (GO:0016055)	112	44	23.81	+	1.85	0.000958	0.00759
DNA repair (GO:0006281)	191	75	40.61	+	1.85	1.5e-05	0.00016
cell junction organization (GO:0034330)	163	64	34.66	+	1.85	6.89e-05	0.000677
cell surface receptor signaling pathway involved in cell-cell signaling (GO:1905114)	125	49	26.58	+	1.84	0.000597	0.00504
signal release (GO:0023061)	74	29	15.73	+	1.84	0.00872	0.0493
positive regulation of cellular biosynthetic process (GO:0031328)	281	110	59.75	+	1.84	1.94e-07	2.81e-06
positive regulation of biosynthetic process (GO:0009891)	284	111	60.38	+	1.84	1.6e-07	2.36e-06
positive regulation of RNA metabolic process (GO:0051254)	295	115	62.72	+	1.83	1.27e-07	1.96e-06
actin cytoskeleton organization (GO:0030036)	290	113	61.66	+	1.83	1.46e-07	2.17e-06
regulation of actin cytoskeleton organization (GO:0032956)	95	37	20.2	+	1.83	0.00265	0.0183
cell-cell signaling by wnt (GO:0198738)	113	44	24.03	+	1.83	0.00102	0.00807
transmembrane receptor protein tyrosine kinase signaling pathway (GO:0007169)	198	77	42.1	+	1.83	1.46e-05	0.000157
actin filament-based process (GO:0030029)	299	116	63.57	+	1.82	1.11e-07	1.73e-06
developmental growth (GO:0048589)	80	31	17.01	+	1.82	0.00578	0.0351
regulation of protein kinase activity (GO:0045859)	93	36	19.77	+	1.82	0.00344	0.0228
protein polymerization (GO:0051258)	88	34	18.71	+	1.82	0.00405	0.0262
RNA splicing (GO:0008380)	228	88	48.48	+	1.82	4.78e-06	5.71e-05
regulation of trans-synaptic signaling (GO:0099177)	86	33	18.29	+	1.8	0.00522	0.0327
modulation of chemical synaptic transmission (GO:0050804)	86	33	18.29	+	1.8	0.00522	0.0326
ribonucleoprotein complex assembly (GO:0022618)	94	36	19.99	+	1.8	0.00366	0.0241
regulation of anatomical structure size (GO:0090066)	102	39	21.69	+	1.8	0.00257	0.0178
regulation of cell cycle (GO:0051726)	204	78	43.37	+	1.8	2.58e-05	0.000265
regulation of cytoskeleton organization (GO:0051493)	142	54	30.19	+	1.79	0.000448	0.00392
small GTPase mediated signal transduction (GO:0007264)	121	46	25.73	+	1.79	0.00141	0.0108
DNA metabolic process (GO:0006259)	308	117	65.49	+	1.79	3.04e-07	4.21e-06
nuclear division (GO:0000280)	374	142	79.52	+	1.79	1.54e-08	2.75e-07
mRNA processing (GO:0006397)	230	87	48.9	+	1.78	1.02e-05	0.000114
negative regulation of signal transduction (GO:0009968)	201	76	42.74	+	1.78	4.43e-05	0.000445
response to hormone (GO:0009725)	98	37	20.84	+	1.78	0.00427	0.0273
ribonucleoprotein complex subunit organization (GO:0071826)	98	37	20.84	+	1.78	0.00427	0.0272
regulation of mRNA metabolic process (GO:1903311)	114	43	24.24	+	1.77	0.0021	0.0151
growth (GO:0040007)	85	32	18.07	+	1.77	0.00722	0.0426
regulation of supramolecular fiber organization (GO:1902903)	93	35	19.77	+	1.77	0.00505	0.0317
chromatin organization (GO:0006325)	117	44	24.88	+	1.77	0.00175	0.013
cellular response to nitrogen compound (GO:1901699)	88	33	18.71	+	1.76	0.00788	0.0454
positive regulation of nucleobase-containing compound metabolic process (GO:0045935)	315	118	66.98	+	1.76	4.02e-07	5.5e-06
canonical Wnt signaling pathway (GO:0060070)	99	37	21.05	+	1.76	0.00452	0.0287
regulation of cell differentiation (GO:0045595)	126	47	26.79	+	1.75	0.00172	0.0129
cellular response to DNA damage stimulus (GO:0006974)	250	93	53.15	+	1.75	8.35e-06	9.56e-05
negative regulation of cell communication (GO:0010648)	207	77	44.01	+	1.75	5.59e-05	0.000556
organelle fission (GO:0048285)	391	145	83.13	+	1.74	2.96e-08	5.14e-07
positive regulation of cellular component organization (GO:0051130)	116	43	24.66	+	1.74	0.00316	0.0216
negative regulation of signaling (GO:0023057)	208	77	44.22	+	1.74	5.89e-05	0.000581
negative regulation of response to stimulus (GO:0048585)	261	96	55.49	+	1.73	8.98e-06	0.000102
regulation of cellular component organization (GO:0051128)	369	135	78.46	+	1.72	1.66e-07	2.44e-06
ribonucleoprotein complex biogenesis (GO:0022613)	217	79	46.14	+	1.71	7.98e-05	0.00078
actin filament organization (GO:0007015)	198	72	42.1	+	1.71	0.000194	0.00182
cell cycle process (GO:0022402)	468	170	99.51	+	1.71	7.35e-09	1.38e-07
vesicle fusion (GO:0006906)	147	53	31.26	+	1.7	0.00142	0.0108
organelle membrane fusion (GO:0090174)	148	53	31.47	+	1.68	0.00198	0.0143
regulation of organelle organization (GO:0033043)	232	83	49.33	+	1.68	9.58e-05	0.000929
cell cycle (GO:0007049)	501	179	106.52	+	1.68	6.48e-09	1.23e-07
protein localization to membrane (GO:0072657)	160	57	34.02	+	1.68	0.00119	0.00928
nuclear transport (GO:0051169)	113	40	24.03	+	1.66	0.00738	0.0435
nucleocytoplasmic transport (GO:0006913)	113	40	24.03	+	1.66	0.00738	0.0434
protein-containing complex subunit organization (GO:0043933)	441	156	93.77	+	1.66	1.1e-07	1.73e-06
cellular component disassembly (GO:0022411)	116	41	24.66	+	1.66	0.00808	0.0461
cell-cell signaling (GO:0007267)	419	148	89.09	+	1.66	2.45e-07	3.46e-06
enzyme linked receptor protein signaling pathway (GO:0007167)	303	107	64.42	+	1.66	1.39e-05	0.00015
regulation of developmental process (GO:0050793)	250	88	53.15	+	1.66	9.2e-05	0.000896
anatomical structure morphogenesis (GO:0009653)	483	170	102.7	+	1.66	3.8e-08	6.43e-07
cellular protein-containing complex assembly (GO:0034622)	337	117	71.65	+	1.63	8.99e-06	0.000101
mRNA metabolic process (GO:0016071)	318	110	67.61	+	1.63	2.12e-05	0.000221
posttranscriptional regulation of gene expression (GO:0010608)	136	47	28.92	+	1.63	0.00601	0.0363
protein-containing complex assembly (GO:0065003)	357	123	75.91	+	1.62	6.82e-06	7.93e-05
nucleotide biosynthetic process (GO:0009165)	125	43	26.58	+	1.62	0.00796	0.0457
response to organonitrogen compound (GO:0010243)	143	49	30.4	+	1.61	0.00549	0.0336
nucleoside phosphate biosynthetic process (GO:1901293)	129	44	27.43	+	1.6	0.0088	0.0494
plasma membrane bounded cell projection organization (GO:0120036)	420	143	89.3	+	1.6	2.27e-06	2.89e-05
organelle fusion (GO:0048284)	162	55	34.44	+	1.6	0.00393	0.0257
membrane fusion (GO:0061025)	168	57	35.72	+	1.6	0.00349	0.0231
cell projection organization (GO:0030030)	425	144	90.36	+	1.59	2.57e-06	3.24e-05
cellular response to endogenous stimulus (GO:0071495)	228	77	48.48	+	1.59	0.000628	0.00526
positive regulation of cellular metabolic process (GO:0031325)	626	211	133.1	+	1.59	1.51e-08	2.72e-07
cytoskeleton organization (GO:0007010)	713	239	151.6	+	1.58	2.33e-09	4.84e-08
cell development (GO:0048468)	436	146	92.7	+	1.57	3.4e-06	4.12e-05
secretion by cell (GO:0032940)	159	53	33.81	+	1.57	0.00627	0.0377
nucleobase-containing small molecule metabolic process (GO:0055086)	247	82	52.52	+	1.56	0.000748	0.00622
nucleotide metabolic process (GO:0009117)	199	66	42.31	+	1.56	0.00255	0.0177
nucleoside phosphate metabolic process (GO:0006753)	213	70	45.29	+	1.55	0.0021	0.0151
supramolecular fiber organization (GO:0097435)	320	105	68.04	+	1.54	0.00018	0.0017
regulation of intracellular signal transduction (GO:1902531)	403	132	85.69	+	1.54	2.58e-05	0.000264
carbohydrate derivative biosynthetic process (GO:1901137)	275	90	58.47	+	1.54	0.000513	0.00437
chemical synaptic transmission (GO:0007268)	248	81	52.73	+	1.54	0.00127	0.00979
anterograde trans-synaptic signaling (GO:0098916)	248	81	52.73	+	1.54	0.00127	0.00975
cellular response to stress (GO:0033554)	481	157	102.27	+	1.54	5.37e-06	6.34e-05
trans-synaptic signaling (GO:0099537)	249	81	52.94	+	1.53	0.00129	0.00991
phosphorylation (GO:0016310)	526	171	111.84	+	1.53	2.45e-06	3.11e-05
positive regulation of metabolic process (GO:0009893)	682	221	145.01	+	1.52	8.33e-08	1.35e-06
positive regulation of catalytic activity (GO:0043085)	288	93	61.23	+	1.52	0.000661	0.00551
positive regulation of nitrogen compound metabolic process (GO:0051173)	568	183	120.77	+	1.52	1.69e-06	2.18e-05
synaptic signaling (GO:0099536)	268	86	56.98	+	1.51	0.00117	0.0092
localization within membrane (GO:0051668)	191	61	40.61	+	1.5	0.0075	0.0437
RNA processing (GO:0006396)	474	151	100.78	+	1.5	2.44e-05	0.000253
response to endogenous stimulus (GO:0009719)	245	78	52.09	+	1.5	0.00247	0.0173
peptidyl-amino acid modification (GO:0018193)	357	113	75.91	+	1.49	0.000297	0.00272
cellular component biogenesis (GO:0044085)	990	312	210.49	+	1.48	1.98e-09	4.19e-08
negative regulation of biosynthetic process (GO:0009890)	359	113	76.33	+	1.48	0.000381	0.00338
negative regulation of cellular biosynthetic process (GO:0031327)	359	113	76.33	+	1.48	0.000381	0.00337
multicellular organism development (GO:0007275)	979	308	208.15	+	1.48	2.6e-09	5.21e-08
negative regulation of macromolecule biosynthetic process (GO:0010558)	350	110	74.42	+	1.48	0.00051	0.00437
negative regulation of cellular macromolecule biosynthetic process (GO:2000113)	350	110	74.42	+	1.48	0.00051	0.00436
positive regulation of macromolecule metabolic process (GO:0010604)	609	191	129.49	+	1.48	4.35e-06	5.22e-05
organelle localization (GO:0051640)	292	91	62.09	+	1.47	0.00181	0.0134
establishment of protein localization (GO:0045184)	382	119	81.22	+	1.47	0.000361	0.00323
regulation of cell communication (GO:0010646)	790	246	167.97	+	1.46	2.72e-07	3.82e-06
regulation of signaling (GO:0023051)	791	246	168.18	+	1.46	2.76e-07	3.85e-06
protein transport (GO:0015031)	373	116	79.31	+	1.46	0.00048	0.00416
cellular component assembly (GO:0022607)	867	269	184.34	+	1.46	8.37e-08	1.35e-06
negative regulation of cellular process (GO:0048523)	1003	311	213.26	+	1.46	7.36e-09	1.37e-07
microtubule cytoskeleton organization (GO:0000226)	363	112	77.18	+	1.45	0.000784	0.00644
cellular component organization or biogenesis (GO:0071840)	2745	842	583.64	+	1.44	2.25e-22	5.55e-20
intracellular signal transduction (GO:0035556)	835	256	177.54	+	1.44	4.29e-07	5.84e-06
system development (GO:0048731)	879	269	186.89	+	1.44	2.31e-07	3.29e-06
cellular component organization (GO:0016043)	2624	801	557.91	+	1.44	9.52e-21	1.41e-18
negative regulation of biological process (GO:0048519)	1133	345	240.9	+	1.43	5.78e-09	1.11e-07
phosphorus metabolic process (GO:0006793)	967	294	205.6	+	1.43	1e-07	1.59e-06
phosphate-containing compound metabolic process (GO:0006796)	962	292	204.54	+	1.43	1.16e-07	1.79e-06
protein phosphorylation (GO:0006468)	434	131	92.28	+	1.42	0.000625	0.00526
microtubule-based process (GO:0007017)	481	145	102.27	+	1.42	0.000289	0.00267
developmental process (GO:0032502)	1430	430	304.05	+	1.41	2.31e-10	5.18e-09
nucleobase-containing compound metabolic process (GO:0006139)	2857	858	607.46	+	1.41	1.1e-20	1.44e-18
nitrogen compound transport (GO:0071705)	543	163	115.45	+	1.41	0.000135	0.00128
regulation of signal transduction (GO:0009966)	710	213	150.96	+	1.41	1.25e-05	0.000138
nucleobase-containing compound biosynthetic process (GO:0034654)	1951	585	414.82	+	1.41	8.81e-14	3.01e-12
heterocycle metabolic process (GO:0046483)	2904	870	617.45	+	1.41	1.01e-20	1.4e-18
negative regulation of nucleic acid-templated transcription (GO:1903507)	274	82	58.26	+	1.41	0.00758	0.044
negative regulation of transcription, DNA-templated (GO:0045892)	274	82	58.26	+	1.41	0.00758	0.0439
negative regulation of RNA biosynthetic process (GO:1902679)	274	82	58.26	+	1.41	0.00758	0.0438
cell differentiation (GO:0030154)	879	263	186.89	+	1.41	1.41e-06	1.85e-05
regulation of biological quality (GO:0065008)	876	262	186.26	+	1.41	1.64e-06	2.15e-05
organic cyclic compound biosynthetic process (GO:1901362)	2008	600	426.94	+	1.41	6.42e-14	2.26e-12
heterocycle biosynthetic process (GO:0018130)	1979	591	420.77	+	1.4	1.23e-13	4.08e-12
aromatic compound biosynthetic process (GO:0019438)	1979	591	420.77	+	1.4	1.23e-13	4.02e-12
cellular aromatic compound metabolic process (GO:0006725)	2914	870	619.57	+	1.4	2.17e-20	2.53e-18
organic cyclic compound metabolic process (GO:1901360)	2982	890	634.03	+	1.4	7.15e-21	1.13e-18
cellular developmental process (GO:0048869)	882	263	187.53	+	1.4	1.77e-06	2.27e-05
protein localization (GO:0008104)	718	214	152.66	+	1.4	1.68e-05	0.000178
cellular protein modification process (GO:0006464)	1208	360	256.84	+	1.4	1.83e-08	3.25e-07
protein modification process (GO:0036211)	1208	360	256.84	+	1.4	1.83e-08	3.23e-07
anatomical structure development (GO:0048856)	1281	381	272.37	+	1.4	7.66e-09	1.42e-07
nucleic acid metabolic process (GO:0090304)	2613	777	555.58	+	1.4	1.18e-17	9.68e-16
negative regulation of nucleobase-containing compound metabolic process (GO:0045934)	310	92	65.91	+	1.4	0.00548	0.0336
intracellular protein transport (GO:0006886)	300	89	63.79	+	1.4	0.00708	0.0419
cellular nitrogen compound biosynthetic process (GO:0044271)	2284	676	485.62	+	1.39	5.71e-15	2.7e-13
cellular nitrogen compound metabolic process (GO:0034641)	3200	946	680.38	+	1.39	2.88e-21	5.82e-19
cellular biosynthetic process (GO:0044249)	2666	786	566.84	+	1.39	3.91e-17	2.8e-15
carbohydrate derivative metabolic process (GO:1901135)	438	129	93.13	+	1.39	0.00143	0.0108
regulation of nucleobase-containing compound metabolic process (GO:0019219)	1867	549	396.96	+	1.38	1.01e-11	2.61e-10
cellular macromolecule biosynthetic process (GO:0034645)	2260	664	480.52	+	1.38	3.79e-14	1.43e-12
biosynthetic process (GO:0009058)	2713	797	576.84	+	1.38	4.36e-17	2.93e-15
regulation of cellular macromolecule biosynthetic process (GO:2000112)	1791	526	380.8	+	1.38	3.02e-11	7.45e-10
organic substance biosynthetic process (GO:1901576)	2708	795	575.77	+	1.38	6.11e-17	3.99e-15
organonitrogen compound biosynthetic process (GO:1901566)	695	204	147.77	+	1.38	5.79e-05	0.000574
macromolecule biosynthetic process (GO:0009059)	2265	664	481.58	+	1.38	5.86e-14	2.1e-12
regulation of macromolecule biosynthetic process (GO:0010556)	1795	526	381.65	+	1.38	4.55e-11	1.09e-09
regulation of RNA metabolic process (GO:0051252)	1813	531	385.48	+	1.38	3.78e-11	9.22e-10
regulation of cellular biosynthetic process (GO:0031326)	1814	531	385.69	+	1.38	3.83e-11	9.25e-10
regulation of biosynthetic process (GO:0009889)	1820	532	386.97	+	1.37	4.9e-11	1.15e-09
regulation of cellular metabolic process (GO:0031323)	2448	715	520.49	+	1.37	8.38e-15	3.58e-13
organelle organization (GO:0006996)	1998	583	424.81	+	1.37	5.07e-12	1.36e-10
macromolecule modification (GO:0043412)	1308	381	278.11	+	1.37	5.53e-08	9.1e-07
positive regulation of molecular function (GO:0044093)	385	112	81.86	+	1.37	0.00419	0.0269
regulation of catalytic activity (GO:0050790)	592	172	125.87	+	1.37	0.000349	0.00313
regulation of gene expression (GO:0010468)	2053	596	436.51	+	1.37	6.05e-12	1.6e-10
regulation of transcription by RNA polymerase II (GO:0006357)	1332	385	283.21	+	1.36	8.51e-08	1.36e-06
establishment of localization in cell (GO:0051649)	903	261	192	+	1.36	1.4e-05	0.000151
regulation of transcription, DNA-templated (GO:0006355)	1659	479	352.74	+	1.36	1.97e-09	4.28e-08
regulation of nucleic acid-templated transcription (GO:1903506)	1659	479	352.74	+	1.36	1.97e-09	4.24e-08
regulation of RNA biosynthetic process (GO:2001141)	1659	479	352.74	+	1.36	1.97e-09	4.2e-08
RNA metabolic process (GO:0016070)	2346	677	498.81	+	1.36	4.07e-13	1.22e-11
regulation of metabolic process (GO:0019222)	2648	764	563.02	+	1.36	7.42e-15	3.23e-13
protein localization to organelle (GO:0033365)	375	108	79.73	+	1.35	0.00648	0.0389
cellular protein localization (GO:0034613)	640	184	136.08	+	1.35	0.000335	0.00303
RNA biosynthetic process (GO:0032774)	1733	498	368.47	+	1.35	1.62e-09	3.57e-08
organophosphate metabolic process (GO:0019637)	394	113	83.77	+	1.35	0.00553	0.0337
regulation of macromolecule metabolic process (GO:0060255)	2525	723	536.87	+	1.35	1.96e-13	6.06e-12
cellular macromolecule metabolic process (GO:0044260)	3849	1102	818.37	+	1.35	3.63e-21	6.72e-19
cellular macromolecule localization (GO:0070727)	643	184	136.71	+	1.35	0.000409	0.00359
macromolecule localization (GO:0033036)	899	257	191.15	+	1.34	3.19e-05	0.000323
nucleic acid-templated transcription (GO:0097659)	1725	493	366.77	+	1.34	3.62e-09	7.05e-08
transcription, DNA-templated (GO:0006351)	1725	493	366.77	+	1.34	3.62e-09	6.99e-08
negative regulation of macromolecule metabolic process (GO:0010605)	602	172	128	+	1.34	0.000768	0.00634
organic substance transport (GO:0071702)	721	206	153.3	+	1.34	0.000216	0.00201
cellular localization (GO:0051641)	1121	320	238.35	+	1.34	2.99e-06	3.73e-05
transcription by RNA polymerase II (GO:0006366)	1377	393	292.78	+	1.34	2.16e-07	3.09e-06
regulation of nitrogen compound metabolic process (GO:0051171)	2350	670	499.66	+	1.34	3.67e-12	1.01e-10
regulation of primary metabolic process (GO:0080090)	2380	677	506.04	+	1.34	3.98e-12	1.08e-10
intracellular transport (GO:0046907)	765	217	162.65	+	1.33	0.000195	0.00182
cellular metabolic process (GO:0044237)	5365	1521	1140.71	+	1.33	1.04e-29	3.85e-27
negative regulation of metabolic process (GO:0009892)	621	176	132.04	+	1.33	0.000912	0.00728
negative regulation of cellular metabolic process (GO:0031324)	539	152	114.6	+	1.33	0.00233	0.0164
cellular protein metabolic process (GO:0044267)	1820	508	386.97	+	1.31	2.98e-08	5.12e-07
movement of cell or subcellular component (GO:0006928)	650	181	138.2	+	1.31	0.00137	0.0105
negative regulation of nitrogen compound metabolic process (GO:0051172)	517	143	109.92	+	1.3	0.00595	0.0361
nitrogen compound metabolic process (GO:0006807)	5121	1414	1088.83	+	1.3	7.15e-23	1.99e-20
primary metabolic process (GO:0044238)	5388	1471	1145.6	+	1.28	2.41e-22	5.35e-20
regulation of molecular function (GO:0065009)	755	205	160.53	+	1.28	0.00185	0.0135
small molecule metabolic process (GO:0044281)	693	188	147.35	+	1.28	0.00337	0.0225
cellular catabolic process (GO:0044248)	811	218	172.43	+	1.26	0.00225	0.0159
cellular process (GO:0009987)	10403	2777	2211.88	+	1.26	4.46e-51	9.9e-48
catabolic process (GO:0009056)	918	243	195.19	+	1.24	0.00236	0.0166
gene expression (GO:0010467)	2942	777	625.53	+	1.24	1.2e-08	2.19e-07
organic substance catabolic process (GO:1901575)	778	204	165.42	+	1.23	0.00797	0.0456
macromolecule metabolic process (GO:0043170)	5006	1310	1064.38	+	1.23	4.49e-14	1.63e-12
organic substance metabolic process (GO:0071704)	5940	1548	1262.96	+	1.23	9.98e-17	6.16e-15
metabolic process (GO:0008152)	6168	1606	1311.44	+	1.22	1.96e-17	1.5e-15
biological regulation (GO:0065007)	5860	1521	1245.95	+	1.22	8.09e-16	4.17e-14
regulation of cellular process (GO:0050794)	5176	1333	1100.52	+	1.21	1.33e-12	3.73e-11
organonitrogen compound metabolic process (GO:1901564)	2738	702	582.15	+	1.21	3.11e-06	3.79e-05
regulation of biological process (GO:0050789)	5406	1386	1149.42	+	1.21	1.08e-12	3.06e-11
positive regulation of cellular process (GO:0048522)	1382	353	293.84	+	1.2	0.00171	0.0129
biological_process (GO:0008150)	11560	2935	2457.89	+	1.19	2.17e-37	1.6e-34
localization (GO:0051179)	2569	647	546.22	+	1.18	4.99e-05	0.000499
establishment of localization (GO:0051234)	2090	525	444.38	+	1.18	0.000388	0.00342
protein metabolic process (GO:0019538)	2254	561	479.25	+	1.17	0.000489	0.00423
transport (GO:0006810)	2059	511	437.78	+	1.17	0.00116	0.00914
cell communication (GO:0007154)	2584	623	549.41	+	1.13	0.00297	0.0204
signaling (GO:0023052)	2579	618	548.35	+	1.13	0.00471	0.0298
Unclassified (UNCLASSIFIED)	10437	1742	2219.11	-	0.78	2.17e-37	2.4e-34
endocytosis (GO:0006897)	323	46	68.68	-	0.67	0.00872	0.0492
positive regulation of response to stimulus (GO:0048584)	609	81	129.49	-	0.63	2.46e-05	0.000254
response to external stimulus (GO:0009605)	768	94	163.29	-	0.58	5.29e-08	8.76e-07
cellular response to cytokine stimulus (GO:0071345)	172	20	36.57	-	0.55	0.0075	0.0438
G protein-coupled receptor signaling pathway (GO:0007186)	605	63	128.64	-	0.49	2.55e-09	5.14e-08
system process (GO:0003008)	491	48	104.4	-	0.46	1.17e-08	2.15e-07
inflammatory response (GO:0006954)	145	12	30.83	-	0.39	0.000475	0.00414
germ cell development (GO:0007281)	102	8	21.69	-	0.37	0.00348	0.0231
nervous system process (GO:0050877)	395	29	83.98	-	0.35	1.67e-10	3.83e-09
defense response (GO:0006952)	559	38	118.85	-	0.32	7.83e-16	4.14e-14
regulation of immune system process (GO:0002682)	465	30	98.87	-	0.3	3.98e-14	1.47e-12
immune system process (GO:0002376)	999	61	212.41	-	0.29	6.53e-31	2.9e-28
spermatid development (GO:0007286)	84	5	17.86	-	0.28	0.00182	0.0134
spermatid differentiation (GO:0048515)	84	5	17.86	-	0.28	0.00182	0.0134
phagocytosis (GO:0006909)	212	11	45.08	-	0.24	2.42e-08	4.23e-07
defense response to other organism (GO:0098542)	430	22	91.43	-	0.24	4.32e-16	2.46e-14
T cell activation (GO:0042110)	100	5	21.26	-	0.24	0.000152	0.00144
regulation of immune response (GO:0050776)	344	17	73.14	-	0.23	2.5e-13	7.6e-12
immune response (GO:0006955)	824	40	175.2	-	0.23	3.93e-31	2.18e-28
positive regulation of immune system process (GO:0002684)	379	18	80.58	-	0.22	5.91e-15	2.68e-13
response to external biotic stimulus (GO:0043207)	500	23	106.31	-	0.22	6.52e-20	6.89e-18
response to other organism (GO:0051707)	500	23	106.31	-	0.22	6.52e-20	6.58e-18
biological process involved in interspecies interaction between organisms (GO:0044419)	500	23	106.31	-	0.22	6.52e-20	6.29e-18
response to biotic stimulus (GO:0009607)	501	23	106.52	-	0.22	4.35e-20	4.83e-18
detection of stimulus (GO:0051606)	66	3	14.03	-	0.21	0.00215	0.0154
innate immune response (GO:0045087)	350	15	74.42	-	0.2	6.46e-15	2.87e-13
positive regulation of immune response (GO:0050778)	311	13	66.12	-	0.2	1.1e-13	3.7e-12
immune effector process (GO:0002252)	303	12	64.42	-	0.19	8.52e-14	2.95e-12
adaptive immune response (GO:0002250)	280	10	59.53	-	0.17	1.46e-13	4.71e-12
adaptive immune response based on somatic recombination of immune receptors built from immunoglobulin superfamily domains (GO:0002460)	255	9	54.22	-	0.17	2.39e-12	6.64e-11
lymphocyte mediated immunity (GO:0002449)	261	9	55.49	-	0.16	7.18e-13	2.12e-11
cell activation (GO:0001775)	323	11	68.68	-	0.16	9.9e-16	4.99e-14
leukocyte mediated immunity (GO:0002443)	271	9	57.62	-	0.16	1.57e-13	4.98e-12
cell recognition (GO:0008037)	201	6	42.74	-	0.14	7.89e-11	1.83e-09
immune response-regulating signaling pathway (GO:0002764)	266	7	56.56	-	0.12	9.45e-15	3.89e-13
leukocyte activation (GO:0045321)	310	8	65.91	-	0.12	3.95e-17	2.74e-15
activation of immune response (GO:0002253)	252	6	53.58	-	0.11	1.25e-14	5.06e-13
protein activation cascade (GO:0072376)	183	4	38.91	-	0.1	4.71e-11	1.11e-09
regulation of lymphocyte activation (GO:0051249)	234	5	49.75	-	0.1	3.6e-14	1.38e-12
lymphocyte activation (GO:0046649)	292	6	62.09	-	0.1	1.26e-17	9.98e-16
regulation of leukocyte activation (GO:0002694)	249	5	52.94	-	0.09	3.12e-15	1.51e-13
sensory perception (GO:0007600)	300	6	63.79	-	0.09	3.77e-18	3.35e-16
regulation of cell activation (GO:0050865)	251	5	53.37	-	0.09	2.06e-15	1.02e-13
B cell mediated immunity (GO:0019724)	206	4	43.8	-	0.09	7.84e-13	2.29e-11
immunoglobulin mediated immune response (GO:0016064)	206	4	43.8	-	0.09	7.84e-13	2.26e-11
humoral immune response (GO:0006959)	291	5	61.87	-	0.08	1.88e-18	1.74e-16
complement activation (GO:0006956)	181	3	38.48	-	0.08	7.11e-12	1.86e-10
antimicrobial humoral immune response mediated by antimicrobial peptide (GO:0061844)	70	1	14.88	-	0.07	2.89e-05	0.000295
cellular response to lipopolysaccharide (GO:0071222)	73	1	15.52	-	0.06	1.93e-05	0.000204
positive regulation of lymphocyte activation (GO:0051251)	220	3	46.78	-	0.06	5.82e-15	2.69e-13
defense response to Gram-positive bacterium (GO:0050830)	74	1	15.73	-	0.06	1.26e-05	0.000137
cellular response to molecule of bacterial origin (GO:0071219)	75	1	15.95	-	0.06	1.26e-05	0.000138
positive regulation of leukocyte activation (GO:0002696)	231	3	49.12	-	0.06	7.06e-16	3.92e-14
positive regulation of cell activation (GO:0050867)	231	3	49.12	-	0.06	7.06e-16	3.82e-14
response to lipopolysaccharide (GO:0032496)	77	1	16.37	-	0.06	8.19e-06	9.42e-05
cellular response to biotic stimulus (GO:0071216)	78	1	16.58	-	0.06	8.5e-06	9.68e-05
response to molecule of bacterial origin (GO:0002237)	79	1	16.8	-	0.06	5.37e-06	6.31e-05
immune response-activating cell surface receptor signaling pathway (GO:0002429)	239	3	50.82	-	0.06	2.06e-16	1.23e-14
immune response-activating signal transduction (GO:0002757)	239	3	50.82	-	0.06	2.06e-16	1.2e-14
immune response-regulating cell surface receptor signaling pathway (GO:0002768)	243	3	51.67	-	0.06	8.61e-17	5.46e-15
response to bacterium (GO:0009617)	356	4	75.69	-	0.05	1.13e-24	3.58e-22
antimicrobial humoral response (GO:0019730)	91	1	19.35	-	0.05	6.49e-07	8.73e-06
defense response to bacterium (GO:0042742)	297	3	63.15	-	0.05	5.19e-21	8.86e-19
production of molecular mediator of immune response (GO:0002440)	205	2	43.59	-	0.05	8.79e-15	3.68e-13
phagocytosis, engulfment (GO:0006911)	185	1	39.33	-	0.03	1.48e-14	5.86e-13
B cell receptor signaling pathway (GO:0050853)	186	1	39.55	-	0.03	1.54e-14	5.98e-13
antigen receptor-mediated signaling pathway (GO:0050851)	220	1	46.78	-	0.02	2.25e-17	1.66e-15
sensory perception of chemical stimulus (GO:0007606)	258	1	54.86	-	0.02	1.34e-20	1.65e-18
B cell activation (GO:0042113)	206	0	43.8	-	< 0.01	6.58e-18	5.62e-16
antibacterial humoral response (GO:0019731)	67	0	14.25	-	< 0.01	5.3e-06	6.29e-05
defense response to Gram-negative bacterium (GO:0050829)	62	0	13.18	-	< 0.01	1.23e-05	0.000137
