# Supplementary material for: Members of an array of zinc finger proteins specify distinct Hox chromatin boundaries
Source: Mol Cell. Author manuscript; Available in PMC 2024 Dec 3. (PMC11613955; doi:10.1016/j.molcel.2024.08.007)
Supplement: 7 — Table S6. DNA oligos used in this study, related to Figures 1–6 and STAR Methods [file NIHMS2020155-supplement-7.xlsx]

## Sheet: Table S6
Table S6. DNA Oligos Used in This Study
CRISPR sgRNA
Experiment	Primer name	Forward sequence	Reverse sequence	sgRNA target
PATZ1 knock-out	Patz1_sgRNA1	caccgAAGGGGCAGCGACCATGGAG	aaacCTCCATGGTCGCTGCCCCTTc	Patz1
ZNF263 knock-out	Zfp263-sg1	caccgGGAGGTCTCAAGCACCCACG	aaacCGTGGGTGCTTGAGACCTCCc	Znf263
Genotyping
Experiment	Primer name	Forward sequence	Reverse sequence
PATZ1 knock-out (mESCs)	Patz1_gF1/R1	ACCTCTTCGCTCGTTTACCC	CTCTTGAACCGCAGACCACA
PATZ1 knock-out (mice)	Patz1_gF2/R2	CTAAGGGAAGGGACCAGGGA	CACATCAGCAGGACCACCAT
ZNF263 knock-out	Zfp263_gF1/R1	AGGCTCTGTTTCTTTTCTCTACT	CATTCCCCACTCACCTTGCT
Cloning
Experiment	Primer name	Forward sequence	Reverse sequence
generation of CβF-PATZ1, PATZ1 CDS amplification	Gib_CβF_Patz1_F1/R1	caaggacgatgatgacaagcccgggGAGCGGGTCAACGACGCTTC	CATGCTCGAGGTCGACGGTATCGATTCACTTCCCTTCAGGCCCCA
generation of CβF-PATZ1, CβF vector linearization	CβF_XmaI_F/ClaI_R	CCCGGGCTTGTCATCATCGT	ATCGATACCGTCGACCTCGAGC
generation of pPB-CAG-3xFLAG-HA-PATZ1-pgk-hph	Gib_PB_Patz1_F1/R1	aggatgacgatgacaagggatcccccgggtacccatacgacgtgcctgactacgccggcagcggaATGGAGCGGGTCAACGACGC	catgattacgccaagcttgtcgaccTCACTTCCCTTCAGGCCCCA
generation of pPB-CAG-FLAG-HA-ZNF263	Zfp263_cDNA_gib_F2&R2	cccatacgacgtgcctgactacgcccccgggGGAACTATGGCTGCGGGCCCA	aaacagctatgaccatgattacgccaagcttctaaccagtgtgagtcctttgatgact
RT-qPCR
Primer name	Forward sequence	Reverse sequence
Hoxa5	TGTACGTGGAAGTGTTCCTGTC	GTCACAGTTTTCGTCACAGAGC
Hoxa6	ACCGACCGGAAGTACACAAG	AGGTAGCGGTTGAAGTGGAAT
Hoxa7	GAAGCCAGTTTCCGCATCTAC	CTTCTCCAGTTCCAGCGTCT
Hoxa9	TCCCTGACTGACTATGCTTGTG	ATCGCTTCTTCCGAGTGGAG
Hoxa10	GAAGAAACGCTGCCCTTACAC	TTTCACTTGTCTGTCCGTGAG
Hoxa11	CGAGAGTTCTTCTTCAGCGTCT	TGGAGCCTTAGAGAAGTGGATT
Hoxa13	GCGGTGTCCATGTACTTGTC	GCTGCCCTACGGCTACTTC
Hoxc5	CACAGATTTACCCGTGGATGAC	CTTTCTCGAGTTCCAGGGTCT
Hoxc6	TAGTTCTGAGCAGGGCAGGA	CGAGTTAGGTAGCGGTTGAAGT
Hoxc8	GTAAATCCTCCGCCAACACTAA	CGCTTTCTGGTCAAATAAGGAT
Hoxc9	GCAAGCACAAAGAGGAGAAGG	CGTCTGGTACTTGGTGTAGGG
Hoxd3	CTACCCTTGGATGAAGAAGGTG	TCAGACAGACACAGGGTGTGA
Hoxd4	CTACCCTTGGATGAAGAAGGTG	TTCTAGGACTTGCTGTCTGGTG
Hoxd8	GCTCGTCTCCTTCTCAAATGTT	GCGACTGTAGGTTTGTCTTCCT
Hoxd9	CAGCAACTTGACCCAAACAAC	TGGTATTTGGTGTAGGGACAGC
