# Supplementary material for: Members of an array of zinc finger proteins specify distinct Hox chromatin boundaries
Source: Mol Cell. Author manuscript; Available in PMC 2024 Dec 3. (PMC11613955; doi:10.1016/j.molcel.2024.08.007)
Supplement: 8 — Table S7. Antibodies used in this study, related to Figures 1–5 and STAR Methods [file NIHMS2020155-supplement-8.xlsx]

## Sheet: Table S7
Table S7. Antibodies Used in This Study
Antibody	Company	Catalogue #	Application	Dilutions
HA	Abcam	ab9110	ChIP	5 uL/100 ug chromatin
RAD21	Abcam	ab217678	ChIP, WB	ChIP: 5 uL/100 ug chromatin, WB: 1:3000
CTCF	MilliporeSigma	07-729	ChIP, WB	ChIP: 5 uL/100 ug chromatin, WB: 1:3000
MAZ	Abcam	ab85725	ChIP, WB	ChIP: 5 uL/100 ug chromatin, WB: 1:3000
PATZ1	Santa Cruz Biotechnology	sc-393223	WB	1:100
OCT3/4	Santa Cruz Biotechnology	sc-5279	WB	1:3000
Histone H3	Abcam	ab1791	WB	1:10000
GAPDH	Cell Signaling	D16H11-5174	WB	1:3000
