# Supplementary material for: Members of an array of zinc finger proteins specify distinct Hox chromatin boundaries
Source: Mol Cell. Author manuscript; Available in PMC 2024 Dec 3. (PMC11613955; doi:10.1016/j.molcel.2024.08.007)
Supplement: 9 — Table S8. The number of reads in Micro-C analysis, related to Figures 6, S9–S10, and STAR Methods [file NIHMS2020155-supplement-9.xlsx]

## Sheet: Table_S8
Table S8. The Number of Reads in Micro-C Analysis
Sample ID	Definition	Number of Reads	Platform	Read Length
Sample_S1	WT ESCs	1114668604	Novaseq X	150
Sample_S2	PATZ1 KO ESCs	1922817322	Novaseq X	150
Sample_S3	WT MNs	2397395352	Novaseq X	150
Sample_S4	PATZ1 KO MNs	853831550	Novaseq X	150
